# Supplementary material for: The EMT activator ZEB1 accelerates endosomal trafficking to establish a polarity axis in lung adenocarcinoma cells
Source: Nat Commun. 2021 Nov 3;12:6354. doi: 10.1038/s41467-021-26677-y (PMC8566461; doi:10.1038/s41467-021-26677-y)
Supplement: Supplementary file 8 — Source Data [file 41467_2021_26677_MOESM8_ESM.xlsx]

## Sheet: Fig. 1
Fig. 1b	Biotin signal intensities in perinuclear and peripheral compartments in each cell (dot). Values represent maximal signal intensities in each cell.														Fig. 1c	Fractions of total biotinylated proteins that colocalized with GM130 at each time point.
	Graphs were plotted and statistical calculations were performed in Prism 8.															Graphs were plotted and statistical calculations were performed in Prism 8.
		Average pixel intensity														Fraction of Streptavidin colocalized with GM130
		Peripheral			Perinuclear											min	0		15
	min	0	15		0	15
		393P-Vector			393P-Vector											Cells	393P-Vector	393P-Zeb1	393P-Vector	393P-Zeb1
		43.2544	7.03206		30.3654	18.4964										1	0.41	0.225	0.45	0.264
		59.8012	18.6151		39.6232	14.9953										2	0.003	0.006	0.215	0.482
		30.9215	22.9414		23.9638	20.2645										3	0.301	0.018	0.24	0.444
		38.8472	12.7974		16.6118	59.8458										4	0.2	0.399	0.227	0.6
		138.529	12.9337		45.4445	11.4311										5	0.233	0.317	0.301	0.19
		90.1722	16.6466		17.3684	45.5868										6	0.194	0.168	0.274	0.285
		66.5996	26.0626		18.2861	4.63547										7	0.122	0.228	0.347	0.414
		36.2122	51.392		30.7781	22.9422										8	0.05	0.137	0.394	0.336
		165.125	9.67814		24.9319	43.1603										9	0.001	0.119	0.258	0.312
		120.184	14.1616		31.2901	7.88246										10	0.149	0.146	0.277	0.367
		46.1697	24.6832		17.3922	16.6188										11	0.174	0.08	0.4	0.299
		95.1833	15.27		24.8921	10.8837										12	0.311	0.067	0.386	0.258
		83.1167	49.2328		25.6791	36.6108										13	0.02	0.105	0.138	0.375
		77.963	38.2499		26.0795	23.4432										14	0.157	0.04	0.096	0.452
		83.8744	45.784		30.2119	22.7381										15	0.069	0.257	0.041	0.396
		118.464	21.3764		29.7913	10.8286										16	0.184	0.281	0.17	0.404
		87.4774	36.3176		19.9568	23.4291										17	0.133	0.236	0.44	0.307
		73.1698	8.22156		22.6074	16.155										18	0.06	0.259	0.341	0.295
		135.311	51.4725		54.9176	74.061										19	0.1	0.123	0.199	0.318
		281.133	34.7485		32.6668	17.7141										20	0.001	0.145	0.156	0.347
		154.031	40.5545		36.3691	17.7959										21	0.07	0.18	0.35	0.52
		122.898	25.5209		38.6645	14.4825
		77.0316	62.139		51.4712	14.6407
		120.79	18.5354		51.4733	31.8332
		102.55	35.6253		32.6517	69.8109
		393P-Zeb1			393P-Zeb1
		26.7942	6.87854		9.01908	101.074
		108.605	7.35714		3.32595	35.3932
		45.9638	4.09553		18.2384	69.5156
		69.381	3.62691		24.3537	74.1034
		132.245	5.70377		46.037	104.957
		91.3343	4.35827		10.9072	70.5606
		91.842	8.58544		24.2276	43.897
		31.6611	6.46514		35.3689	39.027
		125.197	7.91665		15.0616	44.006
		42.7529	11.9936		26.7312	48.6552
		61.6154	14.5664		28.5303	74.8989
		49.1962	8.11628		30.6631	8.38709
		66.3742	17.9706		35.4264	77.9461
		55.3318	12.7871		14.3085	43.0348
		197.762	10.6453		17.776	89.3754
		199.852	4.89629		28.0722	25.966
		32.65	12.645		6.51327	16.0396
		109.045	6.09622		24.3477	35.6613
		175.702	14.0951		12.8715	53.7073
		65.5583	20.6436		13.3053	64.7201
		95.4872	6.94004		35.5885	41.234
		109.885	15.3351		18.1766	53.8418
		55.0062	5.36176		78.2709	53.7856
		38.1659	10.1776		8.83201	36.8773
		94.5921	3.5364		6.89501	115.793

## Sheet: Fig. 2
Fig. 2b	The percentage of total cells (n>100 analyzed per cell line) that have perinuclear Tfn was scored Alexa 568-labeled Tfn signal.
	Graphs were plotted and statistical calculations were performed in Prism 8.
	Cells with perinuclear Tfn (%)
	Epithelial							Mesenchymal
	Biological replicates	393P	531P1	393LN	412P	307P	713P	Biological replicates	344SQ	344P	531LN1	344LN	531LN2	531LN3	531P2
	1	23.08	12.5	32.25	26.93	19.78	10.46	1	66.67	36.96	70.97	23.33	56	72.4	55.93
	2	44.28	7.2	39.4	12	33.74	45	2	88.73	57.28	50	16.67	42.8	29.73	88.89
	3	37	12.5	48.4	17.4	55.84	22.45	3	82.76	25.5	82.17	37.15	40	62.73	74.45
Fig. 2c	Alexa 568-labelled Tfn and DAPI signal intensities (Y axis) on lines drawn from the PM inwards (X axis) in cells were quantified using Fiji
	Graphs were plotted and statistical calculations were performed in Prism 8.
Epithelial	Average pixel intensity																																															Average pixel intensity
	393P																																															531P1
	Cells	1	2	3	4	5	6	7	8	9	10	11	12	13	14	15	16	17	18	19	20	21	22	1	2	3	4	5	6	7	8	9	10	11	12	13	14	15	16	17	18	19	20	21	22		Cells	1	2
	Distance (µm)	Tfn-A568																						DAPI																							Distance (µm)	Tfn-A568
	0	42.169	34.3336	68.0223	51.0325	14.1386	42.9614	32.6802	17.9554	31.5844	28.1556	44.7112	64.7517	55.7342	24.8389	23.2073	58.7799	11.602	23.3063	31.4244	29.6392	10.1695	12.8056	2.75567	0	0	0	0	2.60003	2.51433	2.511	3.404	3.46667	3.2889	2.59553	1.3829	1.62833	2.40854	2.54542	2.59379	1.69502	1.87462	2.41411	0.870707	1.36807		0	19.077	27.1011
	0.11807	48.3197	43.4446	87.911	53.7989	17.8316	49.3025	44.2997	24.1555	45.5531	40.6002	57.8	68.3767	81.0248	37.062	22.4434	67.8407	13.3173	34.7639	40.3437	32.2084	12.8433	11.8889	2.87333	0	0	0	0.0143333	2.55263	2.69697	2.422	3.22463	3.55557	3.37777	2.44557	1.77243	1.7876	2.48914	2.86373	2.66593	1.78981	2.17994	2.49072	1.02087	1.34957		0.11807	26.6363	33.1926
	0.23615	49.7203	57.9109	86.0667	51.9501	27.8939	48.9828	46.2642	28.4889	65.1393	58.2	67.2222	68.413	85.6591	47.5661	18.7899	69.6769	24.5061	47.8723	47.9302	38.4506	11.52	15.3576	2.63133	0	0	0	0.245333	2.465	2.5058	2.46667	3.60587	3.35557	3.33333	2.4551	1.62947	1.4388	2.69271	2.85834	2.45573	1.62927	2.11129	2.43887	0.892736	1.56441		0.23615	29.3496	35.2056
	0.35422	56.9443	64.6	91.711	53.5019	36.625	46.8783	50.1562	34.5333	75.2925	82.5557	81.2224	66.6283	78.5092	54.5539	19.7404	59.5987	38.8282	45.7583	57.0718	40.7362	12.9304	14.7763	2.66233	0	0	0	0.104333	2.3837	2.29917	2.55533	3.49733	3.80003	3.37777	2.70833	1.41403	1.6006	2.54821	2.73273	2.54139	1.61103	2.12186	2.61357	0.929011	1.44475		0.35422	26.3973	41.8164
	0.47229	63.9023	67.9331	83.689	51.7351	27.4792	45.6184	51.8707	38.5779	82.4945	101.267	88.9113	65.5583	70.7943	57.8775	24.7306	53.9955	58.1114	36.3057	60.0675	45.1905	25.8298	17.9633	2.757	0	0	0	0.002	2.7143	2.4949	2.511	3.29133	3.04447	3.0889	2.4008	1.54037	1.56593	3.03219	2.8604	2.68046	1.7634	2.25204	2.68041	1.06653	1.74586		0.47229	36.6503	40.0203
	0.59037	56.6593	69.2442	78.8663	54.4828	21.3587	43.0934	50.8473	38.4001	75.6878	115.4	89.0666	66.8267	76.2205	58.7319	25.4006	53.9491	86.027	26.2712	55.4012	49.7492	36.4452	21.7734	2.57333	0	0	0	0	2.3677	2.3942	2.311	3.6373	3.35553	3.5111	2.50757	1.6356	1.45743	2.75075	3.04555	2.72278	1.93051	2.33406	2.26786	1.02349	1.37177		0.59037	42.3077	55.0042
	0.70844	59.7757	61.6667	84.711	56.595	19.3743	28.5814	50.5951	31.5556	58.955	117.422	84.7776	70.4443	71.6866	59.4987	27.5186	47.8655	110.466	25.3465	48.5739	44.186	44.057	27.5279	2.53967	0	0	0	0	2.6668	2.60417	2.57767	4.0208	3.46663	3.35557	2.59523	1.60537	1.5643	2.82793	3.12789	2.66955	1.9799	2.4538	2.34473	0.962113	1.42591		0.70844	41.6661	57.4679
	0.82652	65.3413	69.4001	95.0887	60.4489	25.6085	23.805	48.5217	19.1778	50.0804	105.289	81.3998	67.8397	65.6656	65.1748	34.9175	47.0374	113.119	27.3424	43.3096	35.7063	48.9984	35.727	2.50467	0	0	0	0	2.61403	2.6325	2.44433	3.529	3.13333	3.33337	2.54097	1.4269	1.38173	2.94968	2.9946	2.65279	1.78051	2.31724	2.40093	0.924714	1.51488		0.82652	41.0516	59.5788
	0.94459	62.1793	76.1999	93.4443	54.0586	33.6982	28.2893	49.7749	18.6001	39.6636	82.7336	72.1778	71.5917	60.9749	67.7918	40.0744	50.1831	108.687	38.8113	34.8644	37.0611	45.4248	48.2195	2.95033	0	0	0.181667	0	2.50393	2.4655	2.4	3.87027	3.5111	3.4889	2.61433	1.52467	1.62003	3.11868	2.8127	2.59799	1.76166	2.33521	2.3894	0.958963	1.41839		0.94459	39.2609	63.0905
	1.06266	57.1983	83.4443	85.2443	51.8315	33.6741	35.9138	44.7948	23.6889	29.3517	53.8224	69.0444	81.9343	64.3426	70.9842	37.4065	47.2096	90.7222	45.6551	36.219	44.3604	43.8522	52.4055	3.597	0	0	0.932667	0	2.52003	2.58187	2.55567	4.10067	3.4222	3.53333	2.3866	1.51097	1.502	2.89001	2.72042	2.73664	1.63908	2.32949	2.10259	1.17108	1.72838		1.06266	34.7808	52.2683
	1.18074	48.3567	75.2444	75.4667	47.2533	35.8855	50.7389	43.0542	33.1333	20.6951	47.8	65.6667	84.388	60.5926	66.984	34.1842	47.1932	82.7278	45.6955	46.4348	49.3446	40.4259	40.6244	3.64733	0	0	2.77433	0	2.57077	2.37977	2.48867	3.65377	3.33333	3.6889	2.51677	1.6618	1.6518	3.00697	2.95308	2.87401	1.6999	2.40341	2.26712	0.956607	1.51833		1.18074	35.0747	50.7754
	1.29881	36.9307	70.2222	77.9333	45.4248	34.4613	61.6452	49.7816	41.6668	19.6035	52.9332	71.6668	88.3777	48.972	59.8009	35.1369	45.0269	68.2137	39.5178	44.6143	48.7401	33.4934	31.76	4.72867	0	0	0.699	0	2.5821	2.44033	2.59967	3.8296	3.2222	3.55557	2.55753	1.71057	1.68847	2.99764	2.56998	2.72332	1.72893	2.48465	2.29224	1.13189	1.60098		1.29881	36.2522	50.0842
	1.41688	42.849	75.2668	69.3777	51.0886	29.8407	69.3691	52.1289	48.7999	26.6929	54.3999	74.3334	90.0473	48.544	56.8058	32.6728	40.851	66.0325	32.9727	33.6613	50.3056	37.1187	24.5291	4.17533	0	0	0	0	2.5981	2.78097	2.71133	3.4041	3.37777	3.68887	2.45567	1.35997	1.5898	2.83879	2.60988	2.9501	1.2831	2.40639	2.12403	1.15571	1.5327		1.41688	41.8206	42.6843
	1.53496	42.9793	71.9333	54.2667	52.8126	25.6035	69.9756	55.8805	49.8443	29.5256	50.7558	64.7554	84.6123	49.7312	57.3272	29.0526	43.461	64.244	26.856	30.0826	48.0727	38.5097	21.4692	4.96833	0	0	0	0	2.66237	2.7879	2.4	3.81283	3.37777	3.5111	2.1931	1.49363	1.62317	2.80816	2.49908	2.85593	1.61726	2.52535	2.20109	0.912556	1.37845		1.53496	44.835	42.7283
	1.65303	44.7723	72.2668	42.8447	47.5829	27.169	70.1902	54.7479	45.8668	32.2387	44.8221	54.8442	83.0803	42.3224	50.3682	25.6211	40.3681	61.0454	21.9675	24.9258	45.7993	37.6518	23.6359	4.702	0	0	0	0	2.76863	2.46923	2.48867	3.3122	3.64443	3.55557	2.3341	1.78657	1.78143	2.76972	2.77981	2.82777	1.4512	2.47922	2.22254	0.922287	1.78112		1.65303	48.5235	37.5088
	1.7711	61.053	69.9556	33.5333	45.3281	42.9364	69.3414	48.4227	35.4223	29.4945	32.3332	48.5333	87.6323	39.4427	45.8469	29.1949	41.8528	57.0792	24.6346	20.8216	47.7068	38.8779	25.1909	3.69533	0	0	0	0	2.8228	2.29323	2.622	3.601	3.55557	3.46667	2.44807	1.64027	1.58253	2.78392	2.63185	2.81259	1.7448	2.39418	2.16002	0.992773	1.989		1.7711	49.3584	35.0533
	1.88918	79.1643	65.6	34.0667	37.5352	59.6664	61.5291	38.4404	30.9112	23.2931	26.2002	47.1998	95.9473	41.8551	36.7774	30.9759	36.0545	44.4263	28.0366	16.3448	43.3446	41.2749	24.7166	2.71867	0	0	0	0	2.59623	2.53813	2.6	3.47057	3.84443	3.62223	2.38023	1.46023	2.44933	2.70503	2.71459	2.89183	1.53902	2.21754	2.18859	0.997217	1.59975		1.88918	54.316	31.1082
	2.00725	89.1013	56.6442	34.378	35.221	77.3611	59.5441	35.6511	29.1777	25.7609	20.222	37.4223	99.704	35.8692	27.6525	26.3884	30.4141	39.0996	30.1163	12.7567	41.2835	49.0801	19.6352	3.127	0	0	0	0	2.8055	2.51273	2.778	3.38357	3.64443	3.71113	2.31407	1.5976	2.65813	2.83596	2.60074	2.85684	1.83458	2.3044	2.2388	1.08187	1.76442		2.00725	46.2319	34.2819
	2.12533	101.539	53.3111	30.378	27.2405	82.5899	52.6756	34.831	44.4446	22.4837	18.7112	35.222	104.712	34.5265	24.6344	26.6695	30.5437	32.8448	27.1046	17.5648	38.5303	42.6168	19.4892	2.699	0	0	0	0	2.60593	2.55407	2.6	3.59333	3.40003	3.48887	2.57423	1.4478	2.45117	2.72031	2.91441	2.65739	1.76662	2.45559	2.20121	1.27138	1.58764		2.12533	36.6393	36.0163
	2.2434	98.42	52.6221	37.5557	22.6661	78.4923	45.8517	42.478	55.2888	26.5894	24.7331	37.6444	109.531	34.8963	21.8347	24.4138	34.6902	35.3283	20.8519	25.3879	26.6014	41.0202	16.958	2.59333	0	0	0	0	2.4169	2.57493	2.44467	3.5069	3.71113	3.55553	2.21343	1.70563	2.81657	2.7038	2.70292	2.76992	1.61274	2.20538	2.32883	1.20226	1.60161		2.2434	35.8931	36.3787
	2.36147	99.0693	51.7778	41.1557	21.5609	80.0121	37.3951	42.0836	61.3332	29.3412	29.5556	36.6667	103.943	31.3705	17.7817	25.514	38.2497	32.0379	18.5442	27.527	22.2984	37.8525	12.6719	2.986	0	0	0	0	2.7564	2.7324	2.489	3.43327	3.59997	3.66667	2.46697	1.84197	3.46833	2.9077	2.83377	2.93602	1.49619	2.50155	2.48469	0.976026	1.6504		2.36147	46.5791	37.7781
	2.47955	95.826	50.6891	44.2667	23.8896	61.6478	36.4191	28.4914	42.5111	35.3772	32.2889	39.2888	92.1577	19.9868	17.1652	29.5749	38.9658	24.5367	18.8607	27.563	19.8591	38.6048	8.5951	2.68833	0	0	0	0	2.57013	2.72927	2.511	3.262	3.66667	3.60003	2.53557	1.52423	3.14837	3.03781	2.9317	2.69634	1.6672	2.31046	2.17923	1.2117	1.53005		2.47955	53.9509	38.3179
	2.59762	113.274	51.3999	44.9777	30.1868	51.1263	39.3039	17.5923	26.7779	37.6023	33.7777	35.7333	91.673	15.9135	9.6221	30.0873	34.6535	23.9661	22.4015	23.0632	19.1955	35.396	8.21638	2.411	0	0	0	0	2.62513	2.42913	2.88867	3.3122	3.64443	3.26667	2.33363	1.6152	3.33633	2.69279	2.77144	2.80309	1.90666	2.40516	2.43052	0.889364	1.45118		2.59762	40.8059	36.5994
	2.71569	126.783	49.4222	45.9113	30.6049	48.9021	43.7467	16.4434	27.4446	32.6644	30.3111	34.0891	88.0567	18.5425	9.53207	27.4185	30.0378	27.5156	23.1141	18.7183	16.2152	23.7647	6.52561	2.54767	0	0	0	0	2.45743	2.63027	2.66633	3.8328	3.53333	3.73337	2.68763	1.68527	3.08063	2.91905	2.69607	2.90749	1.81099	2.49909	2.28657	1.05463	1.63452		2.71569	31.2622	43.043
	2.83377	127.157	37.3999	58.2443	31.1478	47.0827	39.384	21.885	27.8888	23.5644	29.8001	37.7557	81.7727	28.1372	8.96287	24.281	26.8736	31.0998	21.523	21.7102	10.9603	19.5755	11.3453	2.88433	0	0	0	0	2.60167	2.91357	2.71133	3.4902	3.46667	3.73333	2.47977	1.76767	2.8627	2.74017	2.65959	2.56007	1.74224	2.37443	2.19561	0.922321	1.3667		2.83377	28.2491	39.6671
	2.95184	113.34	36.0442	76.711	38.3713	38.6933	37.0405	24.6507	26.1112	17.3248	30.9333	34.511	74.0983	36.9598	11.2159	23.496	20.9771	32.0867	17.6274	22.5789	9.35424	22.8624	14.3294	2.52433	0	0	0	0	2.8007	2.71003	2.77767	3.41763	3.9111	3.55557	2.30663	1.8605	2.87583	2.68902	2.81819	2.51102	1.95376	2.16126	2.34836	1.09421	1.73777		2.95184	30.0225	43.8183
	3.06991	88.4277	51.3333	87.9333	39.6572	25.914	48.6169	23.0747	32.2889	19.867	30.3999	30.3779	66.386	36.5129	15.5804	23.2881	16.6157	33.4219	13.2774	24.908	9.49771	28.4148	20.4827	2.55833	0	0	0	0	2.66833	2.57593	2.64467	3.44483	3.4	3.73337	2.44307	1.8289	3.34157	2.62284	2.40708	2.66834	1.85582	2.2285	2.27764	1.12734	1.39762		3.06991	33.4386	39.6208
	3.18799	87.7743	57.8	80.4223	42.2142	22.8121	54.1509	17.7862	32.5557	22.6886	37.2	27.2667	62.0723	29.5534	16.2846	22.9714	14.1106	37.3334	11.8328	26.3234	8.25402	32.5428	26.7614	2.53133	0	0	0	0	2.681	2.5493	2.711	3.58753	3.64447	3.82223	2.0791	2.00463	3.2024	2.77957	2.77877	2.49024	1.65113	2.60802	2.18457	0.849701	1.57112		3.18799	30.006	38.2419
	3.30606	74.822	62.9556	86.111	50.0995	35.0733	53.1974	17.5327	23.8446	27.6955	47.3778	29.0888	64.236	24.3084	18.3736	23.1117	12.2088	45.6584	12.4091	28.1804	7.35335	26.1818	28.0715	2.32267	0	0	0	0	2.87443	2.64927	2.95567	3.4788	3.44443	3.8222	2.19097	2.06427	2.8183	2.43964	2.5883	2.58351	1.86646	2.49778	1.93518	1.02797	1.25298		3.30606	32.7279	37.6274
	3.42414	67.2583	64.8668	88.9333	50.862	33.8709	48.1458	18.031	26.0668	30.0919	49.0221	30.1553	64.1553	21.0422	16.3783	22.1718	15.7025	52.7363	16.0177	26.9942	8.30857	25.0502	25.0509	2.72867	0	0	0	0	2.8244	2.6316	3.02233	3.35707	3.6222	3.59997	2.32117	1.86923	3.20593	2.31684	2.79113	3.02905	1.75892	2.43408	2.09368	1.09247	1.61764		3.42414	33.7579	39.8757
	3.54221	53.352	64.6221	105.289	50.6615	25.5591	40.8311	18.6382	27.6668	35.9635	45.4667	28.7332	60.838	17.8289	13.2901	21.6883	18.6473	46.3056	16.3026	30.8418	10.9345	32.8391	24.2747	2.583	0	0	0	0	2.74173	2.4563	2.84433	3.6602	3.88887	3.82223	2.04793	1.75087	3.2515	2.63788	2.6566	2.57051	1.61931	1.9799	2.26972	1.17952	1.44687		3.54221	28.1636	36.4553
	3.66028	66.9447	66.1111	114.578	53.0599	23.0187	37.0261	18.585	29.7111	30.2185	36.0668	33.6666	47.2297	16.6039	14.1439	21.5903	22.9084	47.0216	15.629	31.2595	10.8733	35.4162	22.8006	2.33633	0	0	0	0	2.78757	2.68293	2.711	3.27483	3.35557	3.6	2.22217	1.91233	3.10093	2.59861	2.19123	2.21601	1.76188	1.921	1.6662	0.97334	1.52712		3.66028	32.4547	43.2349
	3.77836	85.894	54.4222	105.733	49.8648	28.03	34.7325	18.2058	33.0223	29.164	31.1779	35.9999	38.35	15.7962	12.9727	18.3045	26.0212	40.9211	17.128	31.2251	12.5156	32.9827	21.7109	2.62667	0	0	0	0	2.77273	2.98533	2.93333	3.30897	3.55557	3.4	2.24353	2.19037	3.3909	2.60607	2.31559	2.65234	1.44212	1.63527	1.80873	0.851089	1.43567		3.77836	42.4838	43.3035
	3.89643	108.596	48.5112	84.933	51.9894	22.2978	31.1384	17.8404	41.9333	26.1486	20.3333	31.9778	32.9557	17.625	11.8579	17.3948	24.6929	37.022	16.8537	26.5041	16.7519	29.4009	23.1611	2.49433	0	0	0	0	2.72393	2.79807	2.68867	3.32057	3.5111	3.4889	2.11537	1.9009	3.70147	2.36753	2.02196	2.84817	1.41163	1.91873	2.07348	0.83945	1.31134		3.89643	42.2357	38.6944
	4.0145	116.489	35.2222	56.4	49.5661	17.3432	26.8399	19.6608	43.9112	20.7555	17.6443	28	27.8287	20.1797	12.3431	21.2149	26.8011	39.1553	23.1931	21.4284	19.8523	24.9609	21.783	2.139	0	0	0	0	2.78107	2.95307	2.73333	3.30677	3.64447	3.6	2.3863	1.54783	3.58267	2.25105	1.78177	3.04758	1.25813	2.20969	1.38736	0.84187	1.60717		4.0145	29.8618	38.6546
	4.13258	125.182	22.8891	45.6	46.6778	18.1096	31.8921	24.3001	49.5111	15.9227	16.7778	23.0667	24.915	28.4961	10.9443	26.8898	26.7596	39.7228	28.0908	17.0418	20.0222	20.7524	17.82	1.89967	0	0.177667	0	0	2.90113	3.0294	2.93333	3.60007	3.75553	3.5111	2.2577	1.539	4.06047	2.42949	1.8538	4.32464	1.28503	2.10766	1.58215	0.841396	1.35082		4.13258	21.016	36.0261
	4.25065	125.332	18.5331	35.3553	39.852	19.3324	49.1661	24.9388	40.8223	15.1235	16.5999	28.6222	26.7703	32.9195	11.8763	33.3681	25.4043	40.6872	25.2687	15.7342	19.2248	19.2744	12.9896	2.47467	0	0.866667	0	0	3.0449	2.8947	2.689	3.45667	3.64443	3.48887	2.01827	1.20333	3.62013	1.99343	2.70633	8.34632	1.4911	1.88002	1.92472	0.790374	1.386		4.25065	20.3481	34.4892
	4.36872	112.863	32.6889	24.667	32.499	24.5644	54.2365	26.6164	34.4001	13.5626	17.4	25.0443	25.3307	34.4987	16.194	36.4304	29.0759	40.6879	26.9884	16.8108	19.0279	18.3483	13.1625	2.201	0	2.51133	0	0	2.96947	3.12707	2.33367	3.2006	3.64447	3.51113	2.0721	1.71877	3.09907	1.78514	8.62263	12.4207	1.34053	1.98311	2.33356	0.963533	1.52511		4.36872	22.9606	41.8293
	4.4868	118.455	38.8221	34.4	31.7032	29.3291	48.4132	19.4484	33.689	11.7392	18.0443	25.0667	25.625	29.0182	14.1104	38.1296	30.3024	35.1754	24.7455	15.709	21.5752	29.3443	14.5635	2.28867	0	3.62233	0	0	2.8133	2.98607	2.489	3.75153	3.82223	3.6	2.12717	1.63337	3.15733	1.86043	17.0093	16.0902	1.57038	1.84573	2.16611	0.73544	1.376		4.4868	23.1318	38.9569
	4.60487	104.609	37.5334	71.8	31.4373	37.3419	43.2615	18.5815	29.5778	11.6622	22.1334	25.9556	29.1503	31.4878	12.1599	33.2077	33.594	32.7896	21.4054	21.7722	20.4895	38.4668	23.1733	2.84433	0	5.111	0	0	3.08037	2.81097	4.46667	4.99647	3.8222	3.4	1.9655	2.021	2.82787	1.39969	25.8898	21.9661	1.50061	1.64454	2.74274	0.834399	1.43855		4.60487	23.1877	44.113
	4.72295	107.169	28.7109	108.733	39.7564	34.9034	37.988	19.3314	28.6667	14.9284	29.1334	23.9556	33.192	28.8277	9.31283	34.7316	29.2104	27.338	21.4299	26.3522	16.2147	44.9038	24.3018	1.95	0	4.55567	0	0	2.97713	2.6515	8.51133	6.64443	3.73333	3	2.05667	2.74913	2.8539	2.28117	36.803	28.6312	2.0037	1.39187	4.98497	1.07378	1.40111		4.72295	23.3878	35.1378
	4.84102	95.1283	32.0447	104.022	49.0587	24.9043	40.8202	19.3732	35.4889	18.8381	35.1554	31.3999	37.5393	34.2045	9.6202	39.9006	23.5314	26.3967	23.288	24.4174	14.4668	50.3977	24.3701	2.57333	0	3.75567	0	0	3.16547	2.59673	9.15567	8.15833	3.66663	3.46667	2.01283	3.65853	2.47267	5.22941	47.2221	33.5	2.80606	1.84088	7.97636	2.4611	1.60905		4.84102	18.9961	35.0152
	4.95909	81.0367	38.1111	92.8667	56.5893	24.4434	46.7792	19.9643	32.0889	22.1002	34.6443	44.8442	34.214	40.7566	9.6982	34.9282	21.7688	25.1157	19.2551	24.1671	11.1427	45.5788	18.4334	1.67867	0	1.53333	0	1.63167	2.82937	2.90287	12.7333	9.3119	3.73333	3.64443	1.9298	6.2655	2.3057	7.23416	57.9061	37.2426	5.04038	2.32425	12.1748	6.16562	1.69338		4.95909	16.1966	28.3838
	5.07717	66.3263	36.1112	75.6443	53.357	30.0162	56.1455	21.84	21.0445	19.6566	28.9557	49.9331	35.1217	34.2407	12.8202	28.8811	19.391	25.9024	19.2095	26.4928	10.5384	33.9963	10.9779	2.04367	0	0.333333	0	17.3417	2.93	2.568	15.5113	9.64097	3.48887	3.33333	1.84073	12.4395	1.82273	12.3992	66.2825	40.7409	8.67903	4.70608	15.1506	13.5182	1.38495		5.07717	13.1848	24.6948
	5.19524	80.7067	24.3778	77.889	45.6055	36.5142	57.071	25.0907	15.7557	19.015	33.4668	50.9779	39.3993	20.6703	14.1887	23.8449	17.2378	24.8338	21.6422	29.7172	11.1261	23.2281	7.38712	1.88333	0	0.0223333	0	42.5367	3.08343	2.69867	16.1333	11.007	3.35557	3.6889	1.49687	19.2667	1.46733	19.9597	73.2283	42.0586	11.4106	11.1854	16.6116	22.412	1.30128		5.19524	12.1651	20.9183
	5.31331	106.433	36.0667	73.689	42.696	44.443	52.7445	28.6035	13.0445	14.1445	32.2444	55.0446	44.0193	14.5749	12.9244	25.4247	14.5011	22.7177	18.0093	35.4705	12.2493	17.1125	9.21786	2.15767	0	0	0	42.748	3.08587	2.52667	18.8	9.7968	3.24443	3.55553	1.63137	26.3967	1.63127	23.0546	78.8028	40.5853	15.7371	21.0658	19.6405	31.5427	1.28624		5.31331	10.4889	19.8318
	5.43139	116.776	37.111	58.311	36.8239	49.8953	43.4743	36.2549	15.0221	13.48	29.9113	46.1556	47.636	9.8531	11.3727	24.7112	14.7975	21.1613	14.2238	44.4239	12.3837	14.1068	11.0786	1.822	0	0	0	43.1807	2.6062	2.2824	18.0443	10.6812	3.44443	3	2.55137	31.1272	1.654	30.7159	85.6076	41.9258	18.2817	36.6771	25.2367	41.7643	1.6351		5.43139	12.4481	15.8896
	5.54946	111.665	28.978	27.8447	40.3902	55.158	39.2728	39.753	19.7335	12.1752	29.9556	42.5333	49.0483	12.6585	10.9729	21.2117	11.9453	18.7971	9.8025	44.7902	9.83268	16.3993	10.8997	1.84567	0	0	0	41.358	2.9195	2.48017	17.911	12.1307	3.33333	2.86667	4.00123	36.171	1.57677	40.2408	88.1331	47.4199	22.2104	48.0998	29.7549	48.0213	1.40155		5.54946	13.5279	16.0506
	5.66753	101.511	34.0444	21.6887	52.5657	58.7152	39.6814	35.2069	23.0221	14.2748	34.0889	34.4889	53.5563	12.7098	10.4879	19.4425	11.184	17.2789	11.6063	39.1399	11.3511	16.305	10.0449	1.763	0	0	0	40.2797	2.7363	3.0468	14.5113	13.5623	3.31113	2.84443	8.3473	34.401	2.91917	52.6722	87.7166	52.6124	19.706	53.0256	34.3939	48.2568	1.48904		5.66753	13.8279	15.7941
	5.78561	72.5183	37.6442	41.578	43.3076	53.7606	43.756	31.017	26.6667	15.6183	40.3109	28.5332	48.3287	12.5046	10.6163	16.4138	12.1583	18.9011	17.2712	32.7178	11.8982	15.006	8.98858	2.72433	0	0	0	34.7333	2.9182	6.44767	13.0887	14.7171	3.35557	2.91113	14.1681	30.5312	5.0811	60.3154	81.0182	60.0609	20.3876	59.7472	41.7389	44.2987	1.66371		5.78561	20.1478	18.0906
	5.90368	63.7327	38.3334	68	31.6972	47.0182	43.5095	22.1401	21.0221	16.3613	43.4444	28	44.458	16.1324	10.8085	14.2651	13.674	15.207	20.7218	26.538	7.93248	9.82139	9.36037	4.05667	0	0	0	32.6363	2.5918	16.3371	13.5113	14.7788	3.44443	3.06667	22.7873	27.4477	5.509	66.3576	71.441	64.7254	22.2008	59.8149	47.8345	39.012	1.48685		5.90368	25.9452	17.2664
	6.02176	46.349	29.1776	85.4223	37.1424	31.0341	39.6605	12.4629	14.8444	16.7859	41.7556	30.1112	41.9137	19.276	14.801	12.132	14.0146	16.9951	18.6601	26.813	6.27976	9.38167	6.79709	5.98	0	0	0	31.744	2.86863	29.768	14.7557	13.4897	3.19997	2.86667	28.7376	24.1074	6.98543	74.2776	74.9521	67.4347	22.6978	63.3987	52.4565	39.7916	1.61544		6.02176	32.9751	15.1686
	6.13983	42.9823	27.7553	94.4003	36.8166	27.521	34.9207	13.3731	17.8444	14.0346	42.4	29.6221	35.462	17.0855	17.3559	11.4307	12.9258	16.5421	17.2729	29.4023	4.48282	7.72077	8.65522	10.929	0	0	0	33.3797	2.84217	37.7622	16.2667	13.1207	2.86667	2.48887	30.6243	20.0502	5.76613	80.3834	80.6464	70.9154	24.6836	64.5418	54.3798	36.1791	1.48336		6.13983	38.6893	12.8911
	6.2579	42.2307	31.111	113.289	28.5267	41.8878	34.469	17.1028	20.5777	14.3813	43.4223	24.4443	33.4177	12.3954	18.264	11.16	9.45674	12.7548	13.3447	30.642	4.2748	9.46762	11.0117	22.9933	0	0	0	32.4303	2.65663	41.4759	12.9337	12.9859	2.93333	2.8	29.782	20.7065	5.18227	88.5815	94.2373	74.6027	26.6229	63.3552	55.9892	34.8555	1.22069		6.2579	27.9101	12.5447
	6.37598	43.113	26.8224	109.6	23.7576	45.5835	36.0775	18.5242	23.6222	16.8798	44.3777	25.8888	28.164	8.99713	19.2138	10.7203	6.68383	8.49314	13.358	28.3569	6.04908	8.64552	13.8592	42.504	1.02233	0	0	34.9587	2.52807	32.6652	10.2887	12.259	2.62223	4	30.6632	22.4093	5.6241	90.0409	106.921	76.4051	29.61	65.3374	54.9878	33.5099	1.35769		6.37598	18.1684	12.2997
	6.49405	53.2523	24.4667	100.422	33.4335	43.8333	34.4518	20.0774	29.3999	20.181	41.8444	27.3558	23.801	13.7101	16.8986	11.9911	4.07226	8.18933	15.8628	23.4038	6.53739	8.45332	21.0181	54.9697	19.0443	0	0	35.2687	2.83557	25.577	5.64433	11.2917	3.15553	9.44447	28.6671	28.9973	7.0209	94.9753	117.562	74.0964	34.0694	67.615	52.5986	29.4912	1.366		6.49405	12.9165	11.5768
	6.61212	71.2343	31.0442	100.489	43.0002	51.4226	30.3083	24.5929	30.8223	20.8064	34.8222	32.4442	21.496	21.4746	16.1744	11.561	5.08472	7.81802	16.6334	18.5234	6.34319	7.55002	27.9055	64.9013	57.511	0	0	32.0827	3.34717	26.2502	7.84467	10.995	2.8	10.5556	26.1491	32.5157	8.32497	96.2251	126.105	68.2436	38.8494	65.691	51.3226	31.401	1.17338		6.61212	13.6789	15.201
	6.7302	76.317	39.8888	96.422	45.7223	46.8499	29.36	26.7275	23.3557	16.6483	29.5111	36.7557	14.7743	19.7551	15.9783	11.1711	5.42008	8.22551	16.6964	17.9172	7.61066	4.47928	33.7961	66.126	67.0667	0	0	32.3383	4.00767	31.367	10.8223	10.9165	3.24443	19.1556	24.03	38.5064	7.66047	95.3504	137.787	60.1638	42.6934	68.029	49.998	31.9276	1.53326		6.7302	17.47	12.6782
	6.84827	87.144	36.1779	90.5333	43.4531	37.6376	27.0556	27.5529	17.7999	14.0385	31.6889	31.6444	10.3647	22.802	13.6399	11.6766	4.17666	7.63223	15.725	15.7711	7.35994	3.2784	35.3231	61.223	75.6667	0	0	32.506	7.2514	42.2803	16.867	10.5092	3.15557	27.6222	20.3988	38.1538	8.10823	96.2958	139.359	60.2971	45.1646	66.6232	49.2685	31.1921	1.05933		6.84827	15.5667	16.5485
	6.96634	103.132	36.9553	83.3553	42.995	32.6968	35.6907	24.0102	17.3332	12.3227	37.6222	32.4443	8.90233	29.2298	11.5211	9.92708	4.24097	7.53829	11.4069	15.5073	6.88534	5.40997	33.2733	65.831	92.9557	0.889	0	51.8353	17.1917	55.519	26.111	9.3978	3.66667	34.8667	18.5473	38.1132	8.86253	92.249	140.532	67.859	45.7403	66.5911	48.5919	34.3834	1.10626		6.96634	14.0022	19.4845
	7.08442	114.032	38.5109	94.1557	47.4721	33.6221	46.9795	21.0582	17.4223	13.2546	36.5111	31.8002	7.53767	29.38	10.5927	9.27718	5.11714	7.54408	10.4354	15.8391	5.82007	4.31049	27.8086	65.25	111.355	4.73333	0	67.9063	28.0195	68.4567	34.4667	9.7384	4.93333	34.9778	17.0323	36.9685	9.6881	83.3845	139.462	78.3486	46.9631	70.0406	50.2021	32.9791	0.783075		7.08442	13.9334	24.0448
	7.20249	121.684	29.3999	108.266	56.6863	35.4017	47.9162	14.9245	15.6446	13.2051	32.8222	25.6444	7.02067	20.0847	10.1378	8.08251	5.79226	7.5922	9.73678	16.0449	5.12288	4.18205	21.9515	62.2077	123.378	9.6	0	75.292	28.4299	79.465	42.5557	9.1437	7.62223	29.4444	15.014	37.1173	14.2025	78.0114	130.124	86.5797	45.4969	72.3535	47.1906	32.3991	1.95241		7.20249	13.9006	23.3228
	7.32057	105.87	24.6446	118.933	63.1618	34.968	41.1064	12.7377	15.7779	12.1169	32.8442	19.4889	8.71933	14.1161	10.8115	6.81637	7.25136	7.21318	10.5135	12.4186	4.95159	4.73756	16.8884	52.1683	122.933	13.5777	0	81.0753	24.5035	93.8374	48.3113	9.48353	9.37777	29.0667	13.9859	34.0259	16.7505	74.9357	122.339	92.5156	50.9512	72.9068	46.9369	30.0626	3.23739		7.32057	15.0452	27.1306
	7.43864	69.372	21.5111	126.733	56.8367	28.9241	34.0736	10.114	15.0001	12.6625	33.7333	15.7779	10.332	17.032	9.47093	4.86124	7.03627	5.7276	9.25108	14.3777	5.17538	4.3618	22.8558	44.89	145.422	19.6443	0	84.0427	20.0664	101.77	61.6223	8.29483	12	28.3778	14.2877	35.0967	16.0614	71.5597	120.166	94.5691	57.4187	74.9004	49.6864	33.9561	6.08949		7.43864	12.3066	22.4645
	7.55671	50.8333	28.1557	128.666	48.7628	35.4635	29.7207	10.7142	13.6001	14.8852	34.9111	14.4891	10.761	21.5235	10.0257	7.45437	6.37616	5.85428	10.8492	13.3724	4.94112	4.4539	26.5681	53.3833	180.311	24.6223	0	86.054	15.5766	105.663	73.8887	6.63017	14.4889	22.5778	13.918	36.4372	19.1005	70.046	115.776	95.9046	66.2021	74.4556	52.3165	36.9209	8.77925		7.55671	14.4244	21.4241
	7.67479	55.1943	27.489	113.378	56.5757	48.8337	25.5345	11.7234	17.3778	16.6976	33.511	13.6002	8.56967	19.6555	9.92937	8.07349	5.10412	5.67647	11.9149	10.8991	4.53309	6.82832	30.2566	69.277	184.244	29.1557	1.223	84.2597	13.0393	98.4715	87.1113	6.07193	18.7333	16.7555	20.2841	40.4069	22.0285	72.185	116.468	89.0643	76.2605	70.2686	56.344	37.2975	11.4204		7.67479	18.3046	19.596
	7.79286	54.04	35.4002	102.489	59.1105	41.1326	25.2844	12.8898	17.8888	15.8915	21.1333	13.1333	7.77567	13.1369	9.37457	10.8223	6.00255	5.36534	12.6409	7.94064	3.87327	7.71518	27.5088	76.4263	178.845	32.8	9.14633	84.3993	12.8912	81.3433	91.0667	7.60497	24.5111	16.8222	25.3186	42.788	25.1198	71.702	109.546	85.6669	80.3894	71.5408	59.7182	37.4099	16.8273		7.79286	14.8539	15.4881
	7.91093	51.8687	40.0221	121.667	66.3476	35.8643	35.3133	15.4373	13.0668	14.585	17.6888	11.2444	5.623	13.7311	10.0732	8.6445	5.88127	5.23743	12.8864	6.28877	4.11954	11.7029	21.5311	71.828	178.311	35.6223	19.7253	75.142	13.423	63.0425	98.3777	8.75707	28.1333	15.2667	36.2469	42.7991	24.7732	75.5948	102.9	80.6579	82.2888	72.3734	66.0547	39.5961	22.187		7.91093	10.8025	13.9608
	8.02901	40.1157	30.8444	126.844	66.5848	33.9839	40.4188	15.4902	10.4443	13.5168	20.2222	9.97777	5.47533	16.703	6.68327	8.9817	7.74568	4.99733	10.6186	4.1559	4.52824	9.14511	11.7974	65.1577	172.022	40.0223	31.2903	71.97	14.3457	51.7497	108.533	13.8052	35.0889	17.0667	48.8666	43.2898	19.0408	71.6145	101.172	77.7529	84.1452	74.5275	66.4544	38.9735	28.1206		8.02901	11.0463	14.8224
	8.14708	25.286	24.9109	128.955	60.951	22.8088	42.6758	16.0169	9.33333	13.2822	20.2444	11.7999	5.26267	15.8489	6.8556	8.50797	8.12168	5.92358	7.19867	4.46328	4.14567	5.34529	7.17444	66.0687	168.178	50.3333	48.07	72.514	15.2711	46.7661	120.489	18.7469	42.8889	19.6667	60.4221	38.7993	16.1489	73.3943	104.854	75.6019	75.8326	77.6419	70.5035	42.2011	31.0532		8.14708	9.95873	13.7379
	8.26515	14.0953	20.2446	134.689	59.1448	26.0842	42.7652	16.1676	8.55557	13.9706	17.9336	15.1777	5.09067	15.8357	8.3956	9.46899	5.92402	5.94271	5.60684	5.8243	3.71468	5.30671	4.77205	65.282	176	87.5557	85.11	68.9897	18.8569	38.1716	127.533	23.2021	49.5111	21.5555	66.6204	38.3888	13.9008	68.6016	116.391	72.754	73.6085	80.4813	76.8246	44.397	34.161		8.26515	11.8305	15.1832
	8.38323	12.427	22.3556	127.978	45.6166	22.597	35.1131	12.0965	9.8889	16.8543	16.8444	17.5556	5.07733	16.0648	8.62993	9.00631	5.29416	7.67065	3.55064	5.12729	3.94516	5.75649	6.47522	61.7957	178.489	117.245	132.822	68.854	28.6729	35.8706	133.067	24.6193	52.3333	23.4	72.6927	35.0518	14.7464	65.6424	120.032	73.0322	77.2946	89.1402	73.5487	48.697	35.8533		8.38323	10.468	19.5125
	8.5013	10.7633	20.0002	112.933	40.738	15.6284	26.5787	10.9194	11.9334	17.2831	19.022	15.1331	4.16333	15.1592	8.94147	6.88363	4.66065	9.94206	2.75895	6.20866	4.61968	10.6089	8.43901	57.7883	176.067	138.933	167.321	73.6933	40.92	39.2841	139.222	29.8843	47.3555	22.5334	67.0153	36.914	15.1553	58.0465	128.164	76.6567	72.4756	90.518	76.837	47.9933	35.5635		8.5013	11.1154	20.3483
	8.61938	12.5543	21.4666	90.8443	36.5097	10.2791	17.7883	8.30623	15.1111	17.4174	18.2444	14.8001	4.65133	13.9459	6.904	6.68932	4.72387	8.65193	1.90826	5.70995	4.42546	8.50523	9.4935	55.8663	179.378	153.933	177.365	75.3273	46.933	48.0287	152.133	33.52	38.8222	27.6222	60.8129	45.39	11.8078	60.5069	126.25	77.6688	72.6233	89.5333	76.2302	48.2867	35.6967		8.61938	11.2829	24.6793
	8.73745	11.063	25.5777	59.8443	25.1901	18.1398	13.972	7.03557	17.8	19.86	16.2222	15.8891	5.185	13.8334	5.058	6.43536	4.02722	8.49525	1.64168	4.64022	3.63577	5.13459	9.12977	57.6773	180.667	160.489	174.772	76.4343	50.6964	55.2482	151.022	44.5928	28.8	28.9111	54.7441	54.7887	14.0476	68.0003	134.963	79.3216	73.6852	89.5151	75.9635	48.8711	37.1338		8.73745	9.64397	25.7872
	8.85552	8.05933	19.2888	57.4667	20.4151	21.3399	10.7594	8.4024	15.5999	19.687	13.2001	14.1999	4.81233	14.9466	4.74177	6.12518	3.52868	9.00785	2.11481	4.00692	3.71889	3.71331	9.47862	57.861	180.2	169.178	166.661	87.593	50.8183	57.3945	141.2	52.9663	22.5556	26.4889	45.8448	58.6823	14.8366	69.6223	131.707	80.6228	75.3741	84.9255	72.4546	44.4246	35.3668		8.85552	10.8007	21.3621
	8.9736	6.48167	17.7112	61.7553	17.7846	20.5128	9.04587	9.08853	12.711	21.8476	12.9334	14.1333	5.06767	12.4328	4.67543	4.48259	3.52342	7.52979	3.48415	3.0836	3.87292	5.85914	9.31231	58.071	176.733	173.956	163.631	114.628	46.3736	63.2524	125.067	61.0468	20.6445	27.6	41.6896	62.562	15.7347	75.1282	135.121	81.6717	75.5182	82.9025	75.5006	46.1841	38.5288		8.9736	9.33237	19.503
	9.09167	9.01767	16.9333	66.8887	17.53	20.9151	9.23903	8.20873	11.5777	20.8767	12.9334	12.5999	5.76333	10.8284	5.13587	4.30265	3.98066	7.219	3.90545	3.09109	3.17186	4.36852	9.38369	56.447	168.911	174.489	166.689	140.93	41.888	66.8599	118.022	64.9158	18.3111	26.8	36.076	61.7679	17.9461	76.9843	136.859	79.0382	69.8944	90.3503	73.0544	45.6609	38.6735		9.09167	10.2533	18.4363
	9.20974	10.3323	16.1557	67.8	16.3983	19.8949	8.436	9.4345	12.3557	19.1061	11.0443	10.8444	4.80467	13.4929	5.8768	3.87832	4.04058	6.98305	6.59663	3.2732	3.09956	5.8911	7.83748	56.123	166.622	174.311	162.071	143.145	37.521	59.7008	120.756	67.7138	16.2444	28.6	30.9145	59.5665	22.3878	81.2939	143.698	75.0111	67.9463	96.6321	72.2708	50.3787	35.8712		9.20974	11.279	14.0256
	9.32782	14.101	12.8443	69.0667	13.1836	14.6367	10.7772	11.136	13.7554	18.8259	10.0669	11.0444	5.805	10.1329	5.2046	4.2955	3.66305	5.72213	6.59816	2.78664	3.49448	5.03208	7.79549	52.693	171.355	174.378	156.094	133.425	39.1223	43.2491	119.867	68.7383	17.9111	28.3778	27.9407	60.7754	27.4484	76.5018	138.471	70.4101	64.5268	100.181	67.8643	52.6587	37.5759		9.32782	11.5984	14.6694
	9.44589	20.6197	9.66667	54.7557	9.44237	13.4382	11.3179	9.85707	14.9112	15.7243	9.57777	9.93343	6.2	7.353	4.8388	3.96728	3.71256	7.82308	3.98297	3.48784	2.97934	3.65171	5.88731	46.5053	171	173.711	146.985	128.176	38.018	32.601	108.6	71.7182	16.6	26.2222	32.1801	58.0304	34.9568	76.3005	121.96	72.3699	62.6867	103.556	65.3369	55.3684	38.6484		9.44589	11.3021	10.9176
	9.56396	17.732	8.97777	44.3777	8.253	21.7376	8.2993	11.4883	14.5778	13.282	9.2669	10.1557	5.01733	8.4924	5.22077	5.18392	3.57968	8.20388	2.57197	3.88483	2.82977	2.48439	5.77386	48.7793	164.889	173.222	136.477	128.206	42.4785	23.9318	95	72.5338	14.1778	25.8667	37.5761	64.3177	42.6666	76.3477	107.187	74.9828	60.1719	114.527	58.9589	56.395	36.5483		9.56396	11.9444	16.2883
	9.68204	23.132	9.46667	28.911	7.98553	23.834	7.2167	10.4895	13.8668	13.8973	9.42233	10.0002	4.84067	10.9557	5.1154	5.18418	3.36111	7.34358	1.76582	4.36	3.32768	2.51979	4.86648	47.598	157.733	167.444	126.3	130.98	42.782	17.5497	87.0667	72.4299	15.4	22.4222	45.9765	72.6401	54.8127	78.5718	99.7959	79.0478	57.2442	118.05	59.8094	58.9477	35.9263		9.68204	11.3967	17.8057
	9.80011	13.2383	10.7779	22.3333	11.0566	18.5596	6.4417	9.11157	13.5557	12.5704	9.64467	10.2001	5.42567	12.4788	5.11493	5.53658	3.5383	6.40761	1.5828	3.51209	3.27023	2.6515	4.73959	53.1593	155.933	164.333	113.875	130.898	41.1845	12.9205	94.111	73.3107	13.8222	20.2889	52.2239	73.5563	60.0476	81.9695	92.7503	82.3521	59.1403	125.68	57.0348	56.2161	34.3595		9.80011	10.8921	27.6568
	9.91819		12.6667								9.6									3.44728																											9.91819
Mesenchymal	Average pixel intensity																																	Average pixel intensity
	344SQ																																	531LN1
	Cells	1	2	3	4	5	6	7	8	9	10	11	12	13	14	15	16	17	18	19	1	2	3	4	5	6	7	8	9	10	11	12		Cells	1	2	3	4	5	6	7	8	9	10	11	12	13	14	15
	Distance (µm)	Tfn-A568																			DAPI													Distance (µm)	Tfn-A568
	0	7.61033	28.5156	5.6301	16.5442	54.0317	6.91967	14.6406	15.5926	10.4241	12.1399	12.7065	4.21553	8.50204	23.2657	11.0163	12.3901	8.89367	6.99118	11.9041	0	5.76167	5.34667	5.63933	3.667	6.44537	6.62227	1.4603	1.47158	1.59436	0.859375	1.3157		0	47.9286	24.8891	23.8731	35.9951	37.0051	21.9956	4.602	24.2077	27.3393	24.3167	32.1704	14.6899	10.7336	21.3367	23.2694
	0.11807	8.80633	22.8366	6.20613	18.8487	66.6217	11.957	14.2592	19.6895	17.0712	15.4682	9.0193	4.7053	12.8938	23.2657	9.45716	16.7671	6.90491	8.37584	15.2713	0	5.68267	5.486	5.68867	3.785	6.52893	6.6795	1.72252	1.33052	1.68951	0.930632	1.18664		0.11807	49.4939	21.647	28.4957	37.4797	38.3041	16.9607	4.67557	20.9832	23.7428	29.0297	28.474	18.943	13.4565	23.4388	25.6924
	0.23615	8.05	18.7219	6.60373	26.4773	77.1073	17.6223	13.7801	22.0754	20.2966	18.1848	6.84297	8.70305	15.5852	23.2657	11.3994	21.6468	5.28349	13.5133	16.3932	0	5.643	6.46467	5.67767	3.85367	6.42657	6.30947	1.91739	1.43971	1.70811	0.953582	1.21091		0.23615	41.368	29.9102	25.2056	37.0883	40.4413	15.2838	4.531	20.2718	30.3894	23.2376	29.2977	18.6784	14.0175	31.4141	23.8377
	0.35422	10.3557	16.3126	8.48027	35.5178	77.4023	15.4477	9.08213	23.9475	26.9664	15.0056	11.847	17.5025	17.6124	23.2657	18.4235	29.0119	5.17787	12.8552	22.5112	0	5.83033	6.80333	5.848	3.76767	6.41517	6.5293	1.54106	1.67105	1.88374	0.959733	1.27014		0.35422	33.8466	28.2802	22.0338	37.1117	40.11	19.3492	5.09347	26.1883	33.1104	22.7396	31.9414	22.8185	21.3282	33.0732	23.1302
	0.47229	15.422	24.4886	7.48217	40.6062	70.1787	16.327	9.03563	21.4331	25.2678	11.4845	14.5951	33.484	15.8056	23.2657	22.1925	33.4089	3.92665	13.4789	25.4153	0	5.82433	7.41733	5.586	3.79967	6.6326	6.53487	1.576	1.73134	1.68149	0.852103	1.25207		0.47229	32.9237	30.0602	22.1471	43.5614	42.5043	19.7796	5.23967	26.2834	33.7361	21.7708	34.7451	23.7133	21.9828	47.5128	23.9637
	0.59037	14.58	29.7251	7.95773	35.8471	59.473	13.1197	10.5184	19.8957	28.9436	10.7747	17.6663	52.4603	15.7272	23.2657	25.3175	36.3164	4.8949	10.0567	23.0985	0	5.75233	7.75933	5.65733	3.72	6.3717	6.53883	1.93397	1.65712	1.96586	1.05447	1.41582		0.59037	32.2467	35.6696	29.9872	36.0605	49.5221	19.3559	5.52453	30.1844	36.5541	28.6603	22.6047	22.2155	21.8227	45.7769	21.2559
	0.70844	12.95	34.933	8.1578	26.3088	53.798	15.5983	10.8892	14.4076	26.2843	14.6225	15.3814	58.8524	13.4077	23.2657	24.2563	33.8847	6.27127	5.65157	17.857	0	5.61733	7.089	5.58667	4.14867	6.49147	6.52073	1.89549	1.4749	1.76889	0.873462	1.24183		0.70844	45.4738	44.7084	32.5873	22.3971	38.3958	20.3668	6.155	31.6965	43.286	32.4872	21.6464	23.133	20.8431	46.1937	18.7498
	0.82652	21.616	32.3014	12.0067	22.5708	57.153	15.912	11.3214	13.9984	18.9641	18.0315	14.1375	47.2604	10.6147	23.2657	21.4177	30.0878	6.50883	11.0868	13.0879	0	5.689	6.32067	5.55267	3.95433	6.5856	6.8643	4.50224	2.64327	1.67007	1.44656	1.60999		0.82652	52.5052	49.7962	32.0614	21.5208	35.8301	23.0767	6.11773	28.1179	41.7034	37.6718	18.1447	25.0854	22.4802	44.0353	19.0765
	0.94459	19.1107	22.9103	16.7452	20.2788	59.4887	14.1877	11.6647	12.3908	18.3041	19.2385	12.3752	38.0304	9.25766	23.2657	18.4297	26.4658	5.76404	14.5335	10.7513	0	5.75233	6.167	5.546	4.03367	6.37133	6.67463	4.04454	2.73251	1.46918	1.71044	1.65785		0.94459	41.7885	52.3289	31.614	18.4094	44.3128	25.5512	5.56883	26.023	37.6892	35.3492	17.213	22.4038	17.1446	38.8056	16.7326
	1.06266	20.8627	15.6543	19.7086	14.1044	57.0773	16.975	11.7516	12.2714	14.3256	17.8938	12.2797	39.8249	8.57579	23.2657	19.9234	27.6824	5.99806	19.2924	9.15832	0	5.72833	5.93967	5.71433	4.066	6.64527	6.4402	3.44362	2.76912	1.97122	1.59412	1.84309		1.06266	46.9331	46.9718	29.5656	26.3115	45.9823	24.8177	5.4452	22.5737	42.2133	36.6693	17.1882	22.6965	17.0048	37.8044	16.1909
	1.18074	19.2343	12.5492	17.5433	15.9246	64.6847	22.2247	12.5359	16.5585	15.0089	13.3073	14.6793	36.4917	11.2871	23.2657	21.1018	35.4295	5.55719	18.4566	14.6687	0	5.71733	5.62233	5.81733	3.777	6.56743	6.51063	3.59157	2.82472	1.9208	1.47132	1.72849		1.18074	51.2465	41.1358	32.2683	29.7173	53.8514	23.523	5.16813	19.4189	41.4726	37.0238	25.5182	28.197	21.818	31.9215	21.5833
	1.29881	16.2247	17.2591	14.037	20.5228	54.07	22.9253	15.3652	22.9978	15.5201	9.17555	14.2693	35.104	11.2126	23.2657	23.8271	38.311	6.85807	12.43	22.7484	0	5.938	5.395	5.62767	4.05667	6.25773	6.36507	3.90693	2.58984	2.06852	1.64872	2.04179		1.29881	52.5576	43.331	34.6663	32.6138	56.3907	20.9089	5.1044	23.0073	40.4985	24.4958	27.4816	16.8108	16.9054	24.5065	27.1498
	1.41688	10.1777	18.0591	11.3529	15.0487	50.0077	16.521	12.2837	31.8453	18.1334	9.35553	13.0445	31.8652	11.7694	23.2657	25.4999	30.4848	10.4418	8.40416	28.0285	0	5.93	5.46967	5.68967	4.142	6.72283	6.43847	5.28398	2.71454	1.72456	1.4924	1.91879		1.41688	42.3807	55.9932	41.0538	34.3547	55.912	21.5098	4.68387	25.2677	33.0803	21.268	23.6776	17.7352	16.6694	25.3417	30.4612
	1.53496	7.08767	19.3877	13.6844	12.9346	46.7763	11.862	10.4732	38.878	24.2807	9.92638	14.5355	29.8989	11.7639	23.2657	25.4197	21.6887	12.1554	10.2617	19.3444	0	5.961	5.324	5.68367	4.35367	6.6682	6.53873	4.35337	2.72408	1.69606	1.59576	1.8273		1.53496	39.6798	66.4367	47.4048	26.849	52.8639	19.6733	5.0194	25.8308	27.8303	17.2037	21.6982	23.7198	16.7791	26.0818	29.971
	1.65303	7.47633	19.7098	22.7084	11.046	51.1813	15.4037	11.1704	46.93	27.4186	11.4742	19.4058	27.284	10.7917	23.2657	26.0086	17.0079	14.2781	11.636	18.9242	0	5.714	5.38767	5.57633	4.285	6.5461	6.63353	5.53873	2.50132	1.75705	1.61209	2.0815		1.65303	40.8347	73.0337	34.8358	27.3465	46.6612	17.5372	5.54533	26.6899	23.5478	17.2194	23.7482	26.8906	17.2003	28.2245	20.084
	1.7711	7.876	19.8596	32.3252	13.4607	53.2507	16.913	10.1135	43.4865	21.4752	15.6555	19.7183	28.7186	11.0887	23.2657	18.6671	16.3261	11.3151	12.6749	9.85772	0	5.77067	5.34633	5.49467	3.88867	6.43003	6.6582	6.83554	2.44354	1.76173	1.39885	1.79373		1.7711	48.0019	61.2385	26.5017	24.9965	57.1993	17.8833	5.42713	24.5424	21.5882	21.395	26.7771	24.8591	16.9036	30.745	17.387
	1.88918	9.379	19.4408	39.2296	12.9659	54.2627	19.6297	10.5244	43.8546	15.738	17.7109	16.5473	31.4661	10.3443	23.2657	14.6226	18.0673	11.9128	10.4944	7.24412	0	5.79067	5.288	5.87433	4.00367	6.6596	6.64773	6.81982	2.71474	1.56968	1.37066	1.73394		1.88918	39.8047	57.8744	31.9529	26.7375	60.539	17.4852	5.16853	19.7228	24.8657	23.3475	31.3813	22.2103	19.7087	27.5119	15.8541
	2.00725	10.2483	14.9911	39.2253	12.6547	63.1347	25.522	12.9631	40.9494	15.1487	18.3388	20.891	31.0605	8.84831	23.2657	13.8876	21.6464	10.6323	7.97909	8.79401	0	5.91967	5.278	5.51467	4.082	6.69	6.44113	7.40552	2.58211	1.50973	1.50623	1.78222		2.00725	33.4045	44.8771	32.2811	24.9444	61.2953	18.1792	5.17787	16.1496	30.0924	21.4357	31.6646	26.9822	25.217	25.4424	21.6097
	2.12533	15.714	14.5889	33.0582	13.6978	62.852	30.1433	12.9187	30.7093	12.4961	19.4492	18.0905	27.8258	8.75708	23.2657	13.3026	19.2243	9.29617	6.73804	7.97411	0	5.83367	5.127	5.786	3.92	6.43667	6.30253	8.25393	2.57661	1.4964	1.64604	2.16768		2.12533	39.7102	37.6555	30.9102	23.0963	45.3843	21.9682	5.3256	16.6502	27.9872	18.0996	36.0025	20.4893	19.0894	23.9024	24.562
	2.2434	21.3407	17.3169	22.9312	9.17757	68.1703	27.2537	15.4833	23.6509	12.1155	22.6043	16.1943	30.9499	7.47354	23.2657	15.6316	18.3622	6.57075	9.7834	7.91233	0	5.63567	5.20867	5.637	3.95733	6.32713	6.554	8.35313	2.5007	1.50378	1.63293	1.95219		2.2434	52.1628	37.1781	33.718	24.3973	43.3726	27.4861	5.41597	20.1735	34.8723	20.6822	27.1037	17.951	20.5548	19.6772	25.3137
	2.36147	28.917	25.781	24.3034	11.7264	62.8673	36.297	16.2881	20.5587	11.9341	24.8462	18.9698	37.3108	7.40703	23.2657	13.87	19.6349	5.69472	11.2132	7.56316	0	5.522	5.41867	5.55667	3.84733	6.5985	6.42113	5.65623	2.53816	1.41027	1.4046	1.94902		2.36147	49.0142	32.9885	43.6671	37.7586	41.4337	35.3066	6.0298	21.3373	36.722	28.2056	22.0404	18.0675	18.7934	18.4707	25.0981
	2.47955	32.0767	30.5678	23.3615	11.5079	58.146	42.1223	18.8201	18.4851	9.6574	24.8514	20.0065	37.2	5.03107	23.2657	8.79754	17.3131	5.48078	11.2618	7.76035	0	5.55733	5.386	5.71233	4.038	6.59967	6.39997	4.3962	2.58089	1.28943	1.5419	2.31631		2.47955	43.2901	33.6474	40.9615	42.5908	36.2002	35.3358	5.9143	21.5637	35.1756	33.1151	17.939	16.6308	16.6564	17.6543	20.1874
	2.59762	27.477	29.7677	29.7844	16.5118	62.0353	39.826	22.2973	18.1932	12.1289	20.418	14.375	33.7735	6.42202	23.2657	9.54478	16.8066	4.75738	10.9806	6.24122	0	5.72367	5.10033	5.62967	4.062	6.6779	6.6449	3.56066	2.61283	1.39873	1.75136	2.27433		2.59762	38.7638	34.3981	39.6549	47.2193	28.6462	37.7878	5.72743	19.909	34.4121	33.7757	17.3606	27.6418	17.169	16.4791	19.5803
	2.71569	38.433	21.9109	35.6294	16.6525	55.883	33.4437	25.0064	21.1262	12.7265	19.3575	20.2499	35.1889	6.99964	23.2657	19.1743	17.8816	5.94559	13.6671	5.78281	0	5.63733	5.11367	5.83033	4.35567	6.30743	6.7285	3.60509	2.3699	1.57352	1.62407	2.25024		2.71569	27.3326	30.3257	38.3163	44.362	25.8518	39.6617	5.09797	24.1689	32.5106	25.0872	15.29	31.2674	17.1387	15.0743	19.3906
	2.83377	32.9753	11.6998	40.9627	21.2045	62.476	32.4683	19.7268	16.0272	14.066	13.8139	25.2813	34.5328	5.96412	23.2657	20.4147	14.5411	10.6123	16.8299	7.70223	0	5.60867	5.58667	5.85933	3.8	6.6434	6.5348	3.79495	2.70364	1.5764	1.35946	2.87863		2.83377	24.1287	30.1252	37.4689	43.3863	30.0233	39.2408	4.76877	22.9312	27.1429	23.6537	18.3989	35.6547	16.8203	15.1322	20.8253
	2.95184	30.7537	12.5994	38.2046	19.3747	57.9253	33.6833	18.8183	17.0391	13.2002	13.2152	25.33	35.6816	3.86831	23.2657	21.5658	13.0977	18.2119	14.9443	7.46338	0	5.439	6.81	5.89067	4.072	6.51613	6.75157	3.62882	2.60128	1.85881	1.38787	2.4535		2.95184	24.9511	39.5118	41.8376	35.2499	30.0772	25.9141	4.5977	22.6414	21.6767	20.8373	16.0501	32.4083	19.9515	13.0918	28.4615
	3.06991	32.0423	16.304	42.9114	17.2719	74.6487	31.4497	27.2267	18.3621	11.3481	15.6363	24.6169	40.6358	2.51459	23.2657	25.3628	14.4509	22.4753	12.9546	6.52254	0	5.69367	9.129	5.884	4.18567	6.68117	6.41227	3.70209	2.61726	1.69173	1.85098	2.86456		3.06991	28.6705	48.4525	41.0127	27.4641	31.0567	22.3245	4.52873	20.2299	23.606	18.0993	19.3779	19.2156	16.8478	15.9216	32.7732
	3.18799	28.1477	21.4105	62.3742	24.8843	78.842	32.3717	30.929	18.1829	9.77319	20.8431	22.1548	41.7854	3.53992	23.2657	23.1906	15.2951	20.3191	12.3019	5.21915	0	5.577	11.2937	6.05867	4.15533	6.2902	6.63007	2.85352	2.40993	1.74918	1.65138	2.55715		3.18799	32.2234	56.9313	35.2875	29.3637	35.7592	17.0157	4.42147	22.2458	23.5507	17.0134	24.4579	21.0193	20.4379	15.1938	35.6325
	3.30606	28.2997	25.1741	83.3914	31.6854	80.0043	24.2713	33.8955	16.6759	10.7643	22.9645	18.1556	38.6639	7.27139	23.2657	17.2975	13.2975	19.2049	18.2299	7.89204	0	5.78133	11.0297	6.03267	3.98767	6.515	6.8431	3.1347	2.33645	1.83641	1.51903	3.22995		3.30606	29.9093	61.6756	31.8874	32.1435	52.3954	17.5505	4.36923	22.5965	22.8134	21.1773	26.5271	18.1664	16.4045	14.8448	36.404
	3.42414	33.5743	25.714	88.4228	32.6383	80.9003	26.1867	32.3408	15.0873	10.0577	21.048	16.4466	35.0387	9.62361	23.2657	19.2378	13.374	17.7488	26.6095	6.81593	0	5.58433	11.4697	5.83133	3.70833	6.69373	6.66757	2.53579	2.54539	1.65289	1.33282	3.06343		3.42414	25.648	52.0219	33.5367	34.4174	58.1921	17.1587	4.53103	17.6342	24.7833	19.076	25.3071	18.2661	17.3029	17.0621	30.9319
	3.54221	39.1383	33.1261	86.3384	31.0067	80.993	44.1907	36.7709	16.3154	9.64194	16.9788	15.2254	31.4443	12.4898	23.2657	20.2854	11.9207	16.4793	32.4159	7.16116	0	5.66933	8.853	6.04233	3.79967	6.61797	6.63323	2.56258	2.47165	1.76592	1.63225	3.17624		3.54221	28.1863	47.9491	31.7968	35.3344	65.2196	17.5836	4.4749	19.6275	24.0078	17.5721	24.2802	23.7658	21.7796	14.8136	26.8653
	3.66028	40.204	27.2344	71.4619	25.4857	85.2137	63.656	36.951	17.3295	13.0625	11.4832	16.4371	26.0672	14.5546	23.2657	16.7887	11.2965	15.814	33.5122	10.4778	0	5.48367	7.02967	5.86367	4.10333	6.5075	6.86523	2.40937	2.57729	1.93953	1.81611	3.57295		3.66028	31.0701	50.936	39.5051	46.2724	56.6361	18.3983	4.4664	22.8009	31.7542	22.6711	20.819	20.7372	17.6406	15.0363	23.0434
	3.77836	41.2807	17.5879	60.5363	22.0909	88.6877	74.4327	36.8719	16.9721	12.6886	8.78793	15.5127	23.168	11.662	23.2657	10.8842	13.1219	19.3504	34.1299	10.9776	0	5.63833	6.114	5.80533	4.45733	6.41123	6.79617	2.5156	2.2093	1.9219	1.46163	3.18169		3.77836	28.4174	42.7776	42.6976	45.0658	43.449	17.9603	4.53017	25.5035	27.1622	22.2767	18.1893	22.5527	21.4961	13.0826	21.6146
	3.89643	42.2577	15.4163	53.0243	22.2009	91.8493	81.306	38.2713	18.8925	11.3879	8.60734	17.3945	26.5683	10.0779	23.2657	10.016	13.0179	24.6671	28.4738	8.99927	0	5.43433	5.81233	5.94267	4.11967	6.5009	6.64163	2.62333	1.96966	1.74637	1.6144	4.11092		3.89643	26.8185	43.5902	42.7369	41.9275	36.1243	20.7209	4.53433	34.1406	24.9587	22.0822	18.6791	20.3181	20.8394	9.39697	22.1383
	4.0145	43.6147	16.4443	51.4835	25.4603	91.092	79.789	26.4395	22.2072	12.3626	10.8678	16.9147	32.1657	11.9698	23.2657	9.46619	6.90632	24.2406	28.5526	11.2874	0	5.38367	5.40267	6.04067	4.138	6.53057	6.61483	2.62337	2.40916	1.60995	1.75437	3.97655		4.0145	24.3347	55.6612	53.137	45.7964	43.9412	16.9679	4.59143	31.094	21.6013	19.1797	19.2366	16.7485	17.707	11.6039	24.857
	4.13258	47.911	17.8819	46.5043	35.2206	89.5817	69.194	21.8398	23.926	11.6959	19.8325	12.503	40.4547	20.2083	23.2657	14.1478	6.48596	26.3419	30.2194	10.6378	0	5.357	5.38067	5.841	3.795	6.51047	6.65983	2.80832	2.00217	1.4786	1.76605	4.32123		4.13258	28.3667	64.2844	64.786	42.2451	57.6758	20.012	4.6434	26.0085	19.7913	20.6317	22.6782	13.6032	13.5694	11.7625	25.544
	4.25065	46.879	21.4417	38.3943	35.5375	97.7	55.9917	18.6478	27.0286	11.3606	31.2423	13.8435	45.1907	23.506	23.2657	16.5201	8.51846	31.7707	36.0413	14.8631	0	5.574	5.16467	5.64867	4.17333	6.66377	6.72353	2.67567	2.05314	1.55944	1.51782	4.20777		4.25065	30.2132	70.7491	73.2152	35.8687	58.0173	20.0199	4.66167	25.4863	14.1406	23.8215	24.3117	14.5284	15.5355	10.1749	27.1642
	4.36872	55.2357	27.511	35.6327	28.0645	106.504	45.695	18.0774	24.7092	11.1457	33.2985	13.9996	47.8998	27.1964	23.2657	17.1692	12.6009	41.6306	37.0037	29.0147	0	5.469	5.32967	5.76667	4.431	6.86287	6.6263	2.63717	1.93243	1.24041	1.43524	4.90612		4.36872	22.3344	70.2261	70.2928	39.01	58.9696	23.2202	4.45737	29.9907	12.443	20.9986	25.6606	19.3515	17.1142	10.2174	26.4437
	4.4868	69.204	31.393	36.5402	24.7688	112.429	39.8297	20.3688	19.8189	7.58202	32.4145	13.9107	37.2276	30.1535	23.2657	15.8303	16.3361	43.4438	43.1807	50.2037	0	5.38167	5.071	5.66233	5.01033	6.64513	6.4205	2.77182	2.07725	1.08689	1.55898	4.17073		4.4868	21.7353	68.915	53.6625	41.6648	47.3836	30.4391	4.45213	23.7919	13.6111	21.7294	23.7733	18.4968	16.6503	12.239	27.781
	4.60487	67.607	30.6676	41.2311	23.2315	106.608	37.1737	21.2845	16.1929	8.72982	30.2223	17.3017	22.4521	32.0642	23.2657	9.84075	18.6201	34.5104	45.3578	64.7628	0	5.816	5.34367	5.52267	4.192	6.61607	6.6639	2.54902	2.71375	1.32897	1.54956	4.62377		4.60487	23.1527	68.3814	47.4261	40.4884	37.6743	43.1289	4.41423	28.0534	16.7514	28.8556	24.9383	19.5253	16.9475	12.3921	23.5184
	4.72295	61.0397	28.5836	52.0435	18.3084	86.6	35.0753	31.13	16.064	11.4222	26.6466	19.1258	12.4424	33.0407	23.2657	7.88973	19.1486	22.583	42.684	62.8163	0	6.739	5.424	5.728	3.62933	6.61783	6.68447	2.83598	5.34894	1.43106	1.57414	4.21811		4.72295	29.6982	49.1665	46.5678	41.8047	37.1047	44.6676	4.22513	32.5032	21.219	30.1022	18.6533	26.9364	19.3169	13.9776	20.3561
	4.84102	45.7133	27.7911	60.4877	25.9009	73.4877	38.9067	47.4861	17.7981	13.8245	18.6882	17.9234	9.06811	33.3959	23.2657	12.3762	18.5748	15.246	40.7792	57.739	0	8.02633	4.67333	5.83367	3.71533	6.60917	7.01223	2.78243	8.97995	1.41159	1.37536	3.69878		4.84102	26.675	37.034	40.1353	38.4882	37.1102	43.723	4.36173	39.4861	23.5994	27.4265	24.7674	35.024	25.8529	12.7161	19.0032
	4.95909	31.3667	26.0514	61.9853	30.8898	60.5847	39.7297	59.1615	21.4343	13.0767	14.0631	14.9531	8.35671	31.7141	23.2657	11.6765	23.2924	12.4723	41.5105	39.6384	0	10.582	4.70967	5.997	3.525	6.67747	6.82963	2.86809	14.3757	1.41385	1.25202	4.55192		4.95909	30.1339	29.5918	33.8703	32.2825	37.1778	36.4472	4.67183	45.6715	26.1389	28.8738	26.2101	43.5455	25.8949	18.3716	18.6866
	5.07717	20.7337	32.6928	63.5075	36.4117	65.421	36.704	52.8487	24.097	10.761	17.9763	16.7222	9.48832	26.756	23.2657	12.4658	28.6185	13.5394	47.2708	40.1055	0	12.1473	5.51767	5.74567	3.89733	6.34997	6.8442	2.68796	14.3299	1.37461	1.36397	3.952		5.07717	34.6133	36.8372	35.2439	37.9044	36.1733	32.2195	4.37163	41.6244	30.5454	26.0254	24.4578	46.6226	27.2328	22.3387	28.0425
	5.19524	17.5733	35.7878	63.3441	38.3272	72.0147	32.6333	41.0289	22.2876	12.4881	20.5411	17.1102	9.8486	19.6001	23.2657	11.4404	27.8128	17.1732	49.6694	50.8528	0	14.7047	6.92	5.829	3.69467	6.13927	6.66293	2.7163	14.7809	1.26459	1.42013	3.57887		5.19524	35.5993	44.0638	30.1276	47.2077	36.6401	33.3402	3.77223	35.5992	30.9332	20.1257	25.7454	48.1558	27.3437	26.5134	33.4454
	5.31331	16.8607	33.1782	57.7283	36.5176	80.464	32.95	22.6365	20.9172	13.9383	27.556	16.8498	12.5144	19.8097	23.2657	10.8832	20.4393	22.0043	53.439	48.4819	0	16.1613	8.62633	5.783	3.68967	6.3261	6.67867	2.63047	14.0738	1.58603	1.43286	3.73359		5.31331	26.2625	41.6505	27.3976	62.8472	44.7733	38.5997	4.07667	31.8554	32.3943	22.9335	24.8353	45.0418	25.3169	27.2419	29.115
	5.43139	19.0667	33.7255	46.8968	32.4775	95.3733	41.5963	26.6419	19.5613	15.4051	31.4304	15.7507	13.4802	21.0152	23.2657	13.4022	15.281	26.9132	49.5839	39.2987	0	15.7293	11.505	5.37933	3.83133	6.32507	6.5519	2.34442	11.5077	1.29633	1.48911	2.86525		5.43139	24.9696	51.4828	27.0362	54.1052	51.7239	34.9658	4.21623	24.3104	30.4389	25.6382	27.5459	44.763	24.7297	26.1531	26.6589
	5.54946	41.9053	37.2251	46.9178	33.1767	86.1367	48.868	38.35	21.0521	17.3229	36.9499	23.7903	18.4445	20.0884	23.2657	16.0588	11.5412	27.807	48.6638	28.7769	0	12.9497	13.9543	5.14333	3.65833	6.40143	6.38153	2.74754	13.3825	1.21365	1.48944	2.8936		5.54946	28.6767	58.5582	24.1802	45.3412	48.6847	42.1666	3.9391	22.6436	28.3724	21.0229	29.4664	42.4528	23.3114	25.5658	26.8401
	5.66753	55.4773	32.9345	61.9332	30.8505	75.3873	53.7027	34.9388	25.4513	19.5441	42.1784	22.5147	22.8943	21.7815	23.2657	19.062	11.8097	26.2885	51.3671	18.4715	0	10.5943	15.0793	5.34833	3.16867	6.3093	6.33337	2.56336	12.1357	1.38907	1.47785	2.90451		5.66753	30.1795	72.9016	25.8091	40.1854	52.8635	48.7863	3.99417	24.1913	25.5455	16.0518	26.5372	34.2394	26.6524	22.0181	28.9552
	5.78561	60.155	29.6265	59.2188	27.4239	73.469	48.7447	34.1625	28.8345	21.657	39.4382	18.9265	21.5748	19.0475	23.2657	19.2278	13.12	26.5656	54.5758	16.2692	0	7.611	13.882	5.587	3.897	6.72667	6.30557	2.59489	11.6377	1.3919	1.39869	2.85962		5.78561	33.0316	81.8084	35.9854	36.705	48.3381	43.0647	3.80257	32.6587	21.8713	18.046	23.6063	29.7248	24.9033	19.0078	33.4516
	5.90368	59.3577	35.0112	44.2137	28.4942	79.0257	56.2713	34.3549	33.6823	26.0625	29.4763	17.7619	20.4087	19.6881	23.2657	18.7599	16.1823	25.0056	53.8761	16.5245	0	5.12333	10.5	5.625	3.05667	6.24947	6.34463	2.9394	9.05363	1.65107	1.8062	3.02479		5.90368	33.6032	81.2369	44.8164	42.5624	39.6592	41.5734	4.08307	36.0322	24.2577	19.21	27.3585	22.4687	23.103	15.8487	33.2295
	6.02176	68.4837	32.1535	47.3959	30.1089	76.9793	65.012	37.735	35.9715	31.7659	26.1295	16.6618	17.1097	24.3225	23.2657	13.3376	14.7097	24.6862	50.2319	31.191	0	16.5453	8.31633	5.691	2.92767	6.26143	6.45767	2.57328	9.82237	1.2486	2.46481	2.62854		6.02176	32.4607	89.5733	45.3959	43.6644	47.7663	36.7264	3.99907	31.9744	23.2259	23.409	29.6452	19.2018	20.0836	13.512	40.2305
	6.13983	86.854	36.4596	63.2698	27.8424	85.9727	65.928	40.9851	29.3096	35.2781	29.0075	17.4147	11.1454	21.7855	23.2657	11.1963	13.5492	24.666	53.6038	46.0626	0	46.774	6.08867	5.659	3.255	6.03067	6.3338	2.02776	8.50175	1.17217	6.09651	2.41393		6.13983	24.6461	90.82	41.7699	57.5168	46.8901	30.5293	3.79287	27.8833	19.6656	16.9506	31.1513	15.2832	16.6344	14.251	45.9579
	6.2579	100.911	37.7859	68.5344	26.3967	86.503	56.156	41.0696	31.6112	32.9675	33.6653	21.4276	7.87079	24.8755	23.2657	11.0847	11.9056	25.3602	56.026	57.0244	0	70.2953	4.76267	6.09967	2.88233	5.9945	6.41907	2.3807	7.88956	1.27189	9.57047	1.64579		6.2579	18.5498	89.5467	41.7415	73.5373	47.5556	24.7268	4.414	26.1763	16.9551	15.3615	36.9436	13.7179	16.1987	14.7576	52.1758
	6.37598	112.804	41.4207	65.2021	21.7484	89.9773	49.588	43.2725	25.8987	25.8663	34.8323	28.1016	6.55964	21.3557	23.2657	12.2258	10.1593	24.6956	51.0034	52.2521	0	75.1197	4.24867	5.725	2.86	5.72667	6.04983	2.37428	8.02144	1.65735	12.9469	2.00009		6.37598	19.3996	83.9618	31.2309	84.0907	42.0292	22.5934	4.30057	23.5549	17.4232	12.2715	39.9245	15.1153	19.0674	12.6037	44.2601
	6.49405	101.709	49.4042	63.1247	14.316	85.073	53.681	38.5739	22.2266	19.4523	36.0217	25.0729	7.54855	21.7997	23.2657	15.4606	14.9275	23.219	45.5011	37.279	0	67.3097	5.18067	5.427	2.71033	5.04807	5.71647	2.45709	8.97604	1.17669	15.3783	1.737		6.49405	19.4587	83.3662	32.6629	86.8884	39.5252	22.674	9.0046	24.4973	13.7204	13.2071	35.3699	18.4361	20.9502	10.6721	39.0104
	6.61212	85.7473	55.3541	64.7974	11.1643	88.4663	63.6273	30.636	22.0888	17.7635	36.124	22.8071	8.05137	28.2078	23.2657	19.8263	14.6173	22.8013	39.0976	22.0073	0	58.3803	6.34033	5.372	2.65467	4.84663	5.83127	2.36501	7.0456	1.30329	18.1384	2.48143		6.61212	22.6412	99.8811	28.4584	88.6167	43.9727	25.4314	16.6412	27.1633	18.0627	16.4559	39.0314	15.7359	18.2549	11.5123	41.614
	6.7302	86.6847	40.4696	67.2849	7.8287	95.5803	73.1893	24.5709	21.6486	19.301	29.426	20.4794	8.09776	33.865	23.2657	22.3158	14.8241	21.8025	36.5765	23.995	0	51.1603	11.9293	5.51267	4.02767	5.37763	5.10653	1.98182	7.2339	1.18949	19.5472	1.92377		6.7302	23.2668	105.89	24.8603	78.276	31.2278	29.2101	26.3934	29.4319	14.1367	21.0944	41.7291	15.5291	18.4157	12.7394	45.0405
	6.84827	80.296	30.7413	66.8041	7.30683	103.441	86.095	19.998	26.7011	18.314	31.4284	18.8134	7.99815	33.8147	23.2657	21.7129	11.59	17.0145	37.2606	38.9164	0	43.0377	41.8157	5.35667	6.769	10.8796	5.12783	2.09063	9.54478	2.00507	19.6904	3.19997		6.84827	16.2109	117.726	20.0422	73.2968	22.8257	26.8215	35.6111	24.2276	12.8195	24.7335	47.125	14.2947	16.9227	14.5556	51.2569
	6.96634	70.4143	33.6387	61.8954	7.2208	100.264	98.124	24.9878	28.9859	17.3972	40.9117	19.4886	6.99549	37.5222	23.2657	19.5038	10.8138	15.8529	31.6208	58.6172	0	39.949	84.9513	4.50233	13.0293	19.4983	4.6956	2.12004	10.1421	3.14879	19.6939	3.93589		6.96634	15.8437	135.063	22.3249	77.9658	20.446	24.8802	42.3359	22.5641	12.1108	28.2553	50.8385	8.42837	10.8536	13.418	47.9055
	7.08442	70.9493	39.2737	55.2599	5.53457	81.354	106.018	26.8144	34.1117	17.2612	54.0252	19.6322	4.91723	38.2423	23.2657	20.1835	8.61913	13.6873	23.3278	84.6755	0	42.9007	118.789	5.18	25.805	25.2323	5.98383	1.65197	13.3146	5.55268	19.3135	6.17597		7.08442	21.4557	145.599	23.9558	79.0397	27.3048	34.5951	40.953	20.8568	12.1279	24.2863	58.7452	9.49487	10.737	12.9258	43.6739
	7.20249	74.5253	46.3501	41.8241	6.54087	66.6763	113.431	29.9947	29.974	20.0211	69.5781	24.291	4.7491	38.3224	23.2657	19.1653	8.13242	16.3661	20.9404	93.2913	0	46.2027	135.921	4.91933	47.2117	27.6053	10.8707	2.07318	14.0079	6.71041	18.826	9.85769		7.20249	23.3885	146.969	29.9966	79.355	45.1047	46.9083	39.9965	16.7766	12.3676	22.4624	61.1623	10.8389	9.77083	13.4597	45.0329
	7.32057	88.5343	47.161	30.0679	5.35377	61.6077	112.188	32.6171	31.6571	20.2754	71.5374	17.6989	3.6729	42.0011	23.2657	19.6452	10.4538	13.9414	17.6623	97.3855	0	48.788	120.847	4.574	79.4227	28.982	25.3846	2.14492	14.3616	11.2757	19.5472	9.95733		7.32057	25.1225	147.64	33.831	72.7751	50.2668	55.8711	37.9526	19.2971	13.0597	20.6976	69.766	10.2474	8.6579	15.0673	47.8052
	7.43864	101.768	43.4651	28.5516	5.58247	57.3383	111.319	31.6586	28.6476	19.2836	68.1812	20.1884	2.26233	46.4203	23.2657	21.4445	13.7547	14.7073	16.5717	78.3624	0	55.4767	108.153	4.38733	108.371	34.6567	46.0104	2.63469	15.5157	15.9265	18.1614	10.7252		7.43864	27.4863	137.427	35.9735	68.4141	39.9479	57.5689	35.4171	21.3029	18.2631	22.1413	72.3967	13.076	11.1791	17.5863	45.8414
	7.55671	103.395	39.3582	23.9291	5.73343	59.1563	96.0693	32.803	25.5418	17.3675	65.9254	27.2385	1.88691	48.9876	23.2657	20.0771	16.5792	14.1552	16.2526	73.0039	0	57.9617	106.179	4.73733	124.982	42.024	62.4151	5.65493	16.2442	22.2337	17.549	13.0477		7.55671	25.4883	133.126	26.8709	66.4365	31.2387	54.5525	31.2696	26.6886	22.0922	22.1108	71.4984	12.3585	11.7759	19.5799	42.0101
	7.67479	105.761	34.5791	21.7946	5.35413	61.2317	82.725	33.0624	23.2539	18.3365	59.577	34.4846	2.42932	38.645	23.2657	22.0548	17.966	16.0606	11.1212	64.559	0	59.22	112.209	4.348	133.705	48.4495	79.6747	12.8342	17.9728	27.2076	16.1513	16.1055		7.67479	21.2163	132.028	24.7669	63.0962	29.8207	45.3867	25.9289	24.2705	24.8508	23.8296	61.5069	11.0101	10.4417	22.6761	46.0354
	7.79286	110.349	31.7697	21.1184	5.65333	67.2603	74.7587	37.5205	22.9045	15.0385	52.4861	41.1245	3.94278	38.1645	23.2657	24.1499	14.2914	19.4967	5.4849	50.9337	0	74.4443	131.012	4.46133	132.486	49.7689	86.769	20.2813	23.0104	30.0555	17.8865	18.9887		7.79286	22.711	131.664	31.2273	58.2142	24.9082	31.2826	21.4774	21.6108	23.5889	24.1945	58.0412	8.52	10.0022	17.4004	38.6019
	7.91093	115.318	21.5229	22.7604	6.28973	62.2883	70.8707	35.3555	17.7182	18.5216	49.503	39.337	3.41029	36.4353	23.2657	23.8787	8.07071	28.2926	7.66369	64.8153	0	100.979	144.617	5.438	135.188	46.4776	84.9235	23.2473	24.5588	32.9037	20.9863	22.508		7.91093	17.2034	126.961	33.7938	62.8214	28.0779	23.3406	17.9466	19.6522	22.7163	27.6902	60.2153	8.50613	8.42213	13.7089	33.456
	8.02901	122.696	16.6771	25.4588	4.83403	60.282	74.6167	31.9283	19.3703	23.6755	36.5452	41.107	2.69544	33.3021	23.2657	17.5232	9.16018	35.1028	8.71706	68.0498	0	119.89	141.855	6.123	139.185	43.0078	75.5905	26.3509	24.5358	34.3921	25.9019	23.107		8.02901	21.2717	132.815	34.0116	81.1608	27.5061	19.9863	18.809	18.8876	21.6248	29.832	65.0645	8.59337	8.96923	10.4487	34.4115
	8.14708	120.554	16.3018	29.2492	5.0037	63.867	59.2333	31.0715	15.0852	23.6334	32.2207	37.2787	3.63151	33.3189	23.2657	13.7843	8.40845	41.8377	9.48739	59.8649	0	114.543	131.468	7.925	162.933	40.5241	61.2545	28.1875	24.9971	35.9426	32.0282	25.3099		8.14708	23.1706	139.479	31.6025	70.6913	20.2406	18.4679	22.254	16.3443	21.3244	26.6886	81.9938	10.4437	10.7452	11.4045	29.9809
	8.26515	121.3	14.2175	24.8787	5.97877	61.5037	51.067	27.748	12.3904	28.4539	30.5265	40.286	2.78445	30.9878	23.2657	11.0218	10.6818	39.4834	8.81117	45.8919	0.177333	107.614	119.154	14.5487	180.286	39.9296	52.7427	34.3441	28.5034	37.5493	37.4146	28.7295		8.26515	28.6183	142.299	30.9787	51.1586	20.9971	22.1076	27.7235	17.1061	16.8014	22.0823	90.8751	10.3013	11.4942	11.4723	25.438
	8.38323	108.83	20.124	23.1551	7.80203	55.038	49.654	21.7973	10.7724	31.3116	29.454	44.7994	3.13722	25.7621	23.2657	9.58615	14.4447	36.5578	6.22122	30.6783	3.249	103.52	119.761	30.629	179.274	38.6635	46.3959	41.5384	27.7362	38.1097	43.0023	33.98		8.38323	22.3066	131.65	28.1428	49.8805	19.1208	23.3199	27.5943	15.8232	17.1493	22.685	89.3158	9.2207	10.566	9.8602	31.3182
	8.5013	106.191	20.7915	16.7604	6.81577	52.6253	41.3727	20.7105	9.5216	29.34	29.186	45.971	3.12874	23.6777	23.2657	7.56801	18.4333	36.4197	3.79665	20.9643	19.7763	99.558	115.51	47.773	164.804	37.9421	42.4192	46.7941	28.5788	36.0979	52.7346	35.0972		8.5013	24.9004	117.187	25.5238	55.9005	19.0388	25.0245	28.0237	15.3125	17.3133	18.383	84.6503	9.767	11.3832	10.9445	34.8007
	8.61938	96.567	20.6427	11.3966	6.25393	47.4403	28.7727	20.8358	9.04167	34.2502	27.5476	50.7649	1.98445	24.6802	23.2657	7.03766	21.1704	45.3456	3.45063	11.8071	42.7803	97.1203	112.89	68.7633	146.094	40.5603	40.7656	53.9183	29.1831	38.9134	62.6678	34.8417		8.61938	22.8416	112.233	22.586	63.5048	15.2333	24.3292	25.7742	13.1966	13.4201	20.6593	74.4753	11.2272	14.5556	9.79977	30.5131
	8.73745	83.101	21.8855	7.57197	5.44587	50.3103	19.9327	18.0342	8.62777	34.134	29.616	50.2802	2.44782	27.5262	23.2657	6.38053	16.6858	45.0853	2.50183	8.59177	76.5487	100.223	113.424	91.711	125.09	42.1251	41.5461	55.1682	25.698	43.1465	66.8638	34.9884		8.73745	20.2973	104.517	16.7286	60.3185	20.4859	27.7925	24.2609	13.6215	12.6754	15.6866	77.8148	9.07593	11.2309	9.96007	38.4005
	8.85552	75.861	23.5878	7.6486	5.7716	45.557	17.198	16.4426	10.6613	34.3796	29.5213	60.3317	2.04864	34.3359	23.2657	6.60516	17.3625	41.9684	2.88331	6.8335	100.471	121.573	102.463	106.746	109.661	42.0356	41.2887	56.5697	24.6778	45.8512	75.8129	34.3139		8.85552	18.6292	100.985	18.1811	70.178	19.7634	30.6999	21.2132	16.0667	13.7488	13.8279	69.283	8.1865	8.32097	9.3852	33.0005
	8.9736	79.1923	23.4075	6.68883	6.18783	34.3553	15.6923	17.6695	10.7203	38.549	27.964	59.1901	1.83012	39.3819	23.2657	7.66968	20.144	37.5957	3.03119	6.46466	103.682	132.47	101.363	114.644	107.846	45.5715	42.6383	59.5145	26.1967	50.2754	85.696	34.2545		8.9736	20.8092	96.2262	22.9556	65.472	24.9454	29.7573	20.4538	13.7141	15.279	17.6975	73.2516	8.11263	7.3886	11.4073	25.1804
	9.09167	79.6803	19.9717	8.7446	6.29863	36.3563	11.9487	18.9431	11.1177	41.6094	29.1815	56.2073	1.8222	46.9131	23.2657	8.26532	17.2397	35.0256	1.99645	6.0942	104.482	142.393	111.967	114.696	117.772	51.9167	42.1692	56.6357	29.5235	57.9942	92.5103	31.6974		9.09167	21.1223	104.177	27.0535	53.6992	23.7209	27.895	18.1271	13.4002	12.5172	22.4173	76.8	7.5307	8.26063	9.26517	20.4475
	9.20974	78.786	15.5663	7.2416	5.646	31.1533	13.9483	18.5097	10.9886	36.2492	27.7009	55.0005	3.4751	47.1311	23.2657	10.0349	14.1416	33.0806	2.51194	8.1995	106.051	151.047	124.88	120.117	132.481	59.7348	38.73	54.3527	30.3779	69.5313	96.8757	29.5578		9.20974	17.5913	91.6565	37.9176	49.5079	22.8949	30.1937	14.0981	12.9255	16.8543	19.4065	75.2359	8.0139	8.52483	9.01277	15.0101
	9.32782	63.0817	13.4127	8.49453	5.72553	23.7853	13.8013	15.2469	8.82783	31.328	27.7453	53.9776	4.04965	54.9802	23.2657	15.1985	11.9693	26.7426	2.55285	6.2549	114.983	142.206	133.266	138.678	153.967	65.3796	38.6319	56.4725	30.139	75.9136	96.3441	29.1038		9.32782	15.4241	66.8527	40.4787	46.0203	19.9667	32.4027	12.1925	10.9735	21.3158	17.763	70.851	7.28007	6.94053	11.4381	14.0604
	9.44589	44.2823	11.1107	7.37057	5.20983	20.5537	10.5047	12.2724	9.2639	31.0317	25.9686	47.9158	6.00156	49.9819	23.2657	17.7794	10.6921	23.8712	2.85086	6.15737	135.985	127.16	130.919	150.024	147.823	63.401	41.7282	59.5199	35.4299	84.1914	90.4343	26.1748		9.44589	12.0173	63.4579	36.7896	41.9725	19.8487	37.3675	10.7158	14.7008	18.1591	18.7572	78.7428	8.74857	7.5833	8.85137	14.3874
	9.56396	35.887	13.4904	7.35633	4.7746	16.0323	10.5313	9.58333	7.7689	29.9744	28.0877	40.0562	4.05649	46.4924	23.2657	12.96	12.3697	24.6766	2.95032	7.20418	149.957	119.485	138.208	158.755	140.494	61.3986	40.2289	61.0841	37.3056	92.8728	87.7376	29.8409		9.56396	13.1264	50.7737	31.7031	42.1978	20.1214	29.5586	10.9318	13.5532	16.3539	19.3008	79.4476	7.78477	8.6641	8.74753	11.5867
	9.68204	23.715	16.8382	8.3235	6.73297	14.2503	8.67867	9.72627	8.55387	26.3319	25.7836	38.4757	2.86923	45.3124	23.2657	9.40361	15.4532	26.3905	2.25299	7.73563	154.618	115.586	143.894	155.752	135.435	62.3224	39.0474	65.7288	39.3716	98.7474	86.4273	29.03		9.68204	15.427	48.4442	26.4888	44.1345	20.6215	29.3409	11.4775	15.1396	14.6604	19.1248	62.5208	8.3406	9.34774	8.63457	11.8394
	9.80011	20.1047	11.7154	10.5901	5.8831	13.986		8.2554	7.94577	21.1005	21.5699	45.3867	2.49864	40.9509	23.2657	5.48264	14.6281	23.5267	2.45044	6.96442	140.947	111.331	150.104	149.156		64.2707	43.9736	72.1576	44.8269	106.88	80.3342	29.4502		9.80011	16.3819	45.8666	23.4551	42.9779	20.4822	25.6935	9.51187	14.5734	14.7742	17.2497	57.069	7.18537	7.6907	9.39063	10.5253
	9.91819																												81.7876
Fig. 2d	Tfn and DAPI signals from (C) were expressed as mean values for epithelial (E) and mesenchymal (M) LUAD cell lines.
	Graphs were plotted and statistical calculations were performed in Prism 8.
	Average pixel intensity
		E
	Cells	1	2	3	4	5	6	7	8	9	10	11	12	13	14	15	16	17	18	19	20	21	22	23	24	25	26	27	28	29	30	31	32	33	34	35	36	37	38	39	40	41	42	43	44	45	46	47	48
	Distance (µm)
	0	42.169	34.3336	68.0223	51.0325	14.1386	42.9614	32.6802	17.9554	31.5844	28.1556	44.7112	64.7517	55.7342	24.8389	23.2073	58.7799	11.602	23.3063	31.4244	29.6392	10.1695	12.8056	19.077	27.1011	28.5057	22.5181	17.7838	24.2026	41.6042	39.185	36.2319	127.335	33.0672	51.319	110.298	28.0334	42.4325	23.6306	50.2753	81.592	88.544	12.7846	41.4925	20.1503	35.7912	49.2117	36.9408	34.4473
	0.11807	48.3197	43.4446	87.911	53.7989	17.8316	49.3025	44.2997	24.1555	45.5531	40.6002	57.8	68.3767	81.0248	37.062	22.4434	67.8407	13.3173	34.7639	40.3437	32.2084	12.8433	11.8889	26.6363	33.1926	31.8713	24.3788	25.9603	31.0844	52.8352	54.482	36.8645	138.618	34.1505	65.8647	108.634	29.0995	42.7953	28.1466	69.8643	97.0858	92.8887	11.418	41.2314	18.8077	35.4397	65.1923	43.132	45.7516
	0.23615	49.7203	57.9109	86.0667	51.9501	27.8939	48.9828	46.2642	28.4889	65.1393	58.2	67.2222	68.413	85.6591	47.5661	18.7899	69.6769	24.5061	47.8723	47.9302	38.4506	11.52	15.3576	29.3496	35.2056	33.4624	24.2943	26.7032	40.0362	55.2293	70.6153	38.6117	143.967	37.3975	83.286	103.948	35.0606	45.3032	32.8586	97.9667	97.9893	95.8877	13.0055	46.8817	17.7853	43.0633	68.2183	50.4538	52.3105
	0.35422	56.9443	64.6	91.711	53.5019	36.625	46.8783	50.1562	34.5333	75.2925	82.5557	81.2224	66.6283	78.5092	54.5539	19.7404	59.5987	38.8282	45.7583	57.0718	40.7362	12.9304	14.7763	26.3973	41.8164	37.6023	23.8103	27.2725	52.8835	67.4382	83.0243	38.8481	132.67	40.1292	93.7617	97.3293	46.8312	41.9478	37.4372	121.54	114.344	114.478	15.7508	56.2668	23.6654	59.5085	73.0963	62.0573	43.6928
	0.47229	63.9023	67.9331	83.689	51.7351	27.4792	45.6184	51.8707	38.5779	82.4945	101.267	88.9113	65.5583	70.7943	57.8775	24.7306	53.9955	58.1114	36.3057	60.0675	45.1905	25.8298	17.9633	36.6503	40.0203	35.9625	25.539	37.9778	68.0596	83.6679	96.376	38.5914	117.859	41.2837	104.806	111.208	44.8426	43.7747	46.8876	129.215	120.948	136.458	19.4997	60.9071	28.3268	63.0076	70.6697	86.0525	46.799
	0.59037	56.6593	69.2442	78.8663	54.4828	21.3587	43.0934	50.8473	38.4001	75.6878	115.4	89.0666	66.8267	76.2205	58.7319	25.4006	53.9491	86.027	26.2712	55.4012	49.7492	36.4452	21.7734	42.3077	55.0042	34.3992	28.401	46.9459	71.458	86.178	125.356	51.9945	119.807	45.8201	107.933	120.033	46.6784	56.7155	46.7122	138.832	129.831	160.852	27.3453	61.7739	33.8919	68.8736	86.359	95.3359	55.6144
	0.70844	59.7757	61.6667	84.711	56.595	19.3743	28.5814	50.5951	31.5556	58.955	117.422	84.7776	70.4443	71.6866	59.4987	27.5186	47.8655	110.466	25.3465	48.5739	44.186	44.057	27.5279	41.6661	57.4679	34.521	36.8704	42.404	82.3987	90.3455	142.726	64.005	129.207	52.2632	107.241	117.212	46.3988	55.5235	51.1459	145.448	130.29	170.131	33.1789	62.8219	34.9166	72.19	105.044	92.2432	70.2383
	0.82652	65.3413	69.4001	95.0887	60.4489	25.6085	23.805	48.5217	19.1778	50.0804	105.289	81.3998	67.8397	65.6656	65.1748	34.9175	47.0374	113.119	27.3424	43.3096	35.7063	48.9984	35.727	41.0516	59.5788	34.3612	37.8163	43.0462	103.276	88.8071	151.479	71.0811	126.303	50.4576	108.138	104.674	50.4505	64.322	51.443	133.048	109.842	181.535	37.4636	56.9674	33.1378	70.0489	113.347	79.8307	84.5561
	0.94459	62.1793	76.1999	93.4443	54.0586	33.6982	28.2893	49.7749	18.6001	39.6636	82.7336	72.1778	71.5917	60.9749	67.7918	40.0744	50.1831	108.687	38.8113	34.8644	37.0611	45.4248	48.2195	39.2609	63.0905	36.7044	50.8912	51.9747	117.702	94.9485	141.843	74.2133	122.09	43.6472	110.591	99.1333	39.6439	55.538	52.6527	131.483	95.6826	178.305	45.9323	52.7332	35.432	70.4657	112.506	75.5684	92.0887
	1.06266	57.1983	83.4443	85.2443	51.8315	33.6741	35.9138	44.7948	23.6889	29.3517	53.8224	69.0444	81.9343	64.3426	70.9842	37.4065	47.2096	90.7222	45.6551	36.219	44.3604	43.8522	52.4055	34.7808	52.2683	35.0376	59.6512	57.9512	119.341	98.1345	126.818	73.8231	116.754	39.884	104.699	97.2147	34.3058	52.0338	60.3973	127.243	103.827	178.234	45.7611	54.124	34.9123	65.8282	100.245	67.9606	70.5978
	1.18074	48.3567	75.2444	75.4667	47.2533	35.8855	50.7389	43.0542	33.1333	20.6951	47.8	65.6667	84.388	60.5926	66.984	34.1842	47.1932	82.7278	45.6955	46.4348	49.3446	40.4259	40.6244	35.0747	50.7754	41.8789	66.7046	46.2468	123.783	89.3576	109.303	81.9322	118.704	39.5496	91.1313	126.563	34.775	54.1471	63.2836	103.539	113.482	178.356	43.6348	57.7464	39.1804	66.7942	96.199	62.7335	58.6506
	1.29881	36.9307	70.2222	77.9333	45.4248	34.4613	61.6452	49.7816	41.6668	19.6035	52.9332	71.6668	88.3777	48.972	59.8009	35.1369	45.0269	68.2137	39.5178	44.6143	48.7401	33.4934	31.76	36.2522	50.0842	46.3215	69.1901	40.2569	123.096	80.0787	96.13	78.2269	118.977	38.685	82.9107	145.316	33.9787	52.8772	60.5441	82.3353	120.102	171.478	40.5587	62.5449	37.6363	68.7119	103.111	59.9557	55.0148
	1.41688	42.849	75.2668	69.3777	51.0886	29.8407	69.3691	52.1289	48.7999	26.6929	54.3999	74.3334	90.0473	48.544	56.8058	32.6728	40.851	66.0325	32.9727	33.6613	50.3056	37.1187	24.5291	41.8206	42.6843	45.6575	68.1736	32.084	113.619	75.5029	84.6713	84.3098	108.16	36.105	77.449	140.1	32.6577	48.7671	62.4095	69.6943	120.031	164.067	39.381	69.11	34.664	72.9697	93.5073	53.1885	55.4128
	1.53496	42.9793	71.9333	54.2667	52.8126	25.6035	69.9756	55.8805	49.8443	29.5256	50.7558	64.7554	84.6123	49.7312	57.3272	29.0526	43.461	64.244	26.856	30.0826	48.0727	38.5097	21.4692	44.835	42.7283	44.6257	67.0518	26.9968	102.368	64.0527	78.302	80.1762	100.067	33.3567	72.798	133.104	39.0071	51.8188	68.0315	56.99	121.941	163.886	32.7644	67.3404	33.7659	77.3651	97.7793	54.1903	55.778
	1.65303	44.7723	72.2668	42.8447	47.5829	27.169	70.1902	54.7479	45.8668	32.2387	44.8221	54.8442	83.0803	42.3224	50.3682	25.6211	40.3681	61.0454	21.9675	24.9258	45.7993	37.6518	23.6359	48.5235	37.5088	51.1169	68.3966	21.1566	103.709	52.9064	68.1847	74.1174	91.106	33.2368	77.5137	118.887	35.6755	42.1145	72.5885	46.0643	123.628	147.441	29.4598	63.77	33.9076	84.3685	77.198	46.8793	47.8914
	1.7711	61.053	69.9556	33.5333	45.3281	42.9364	69.3414	48.4227	35.4223	29.4945	32.3332	48.5333	87.6323	39.4427	45.8469	29.1949	41.8528	57.0792	24.6346	20.8216	47.7068	38.8779	25.1909	49.3584	35.0533	49.6265	69.3319	18.7263	106.634	38.0398	55.248	56.1136	100.551	36.9402	88.8377	128.434	42.8701	37.7368	74.189	38.2573	118.828	128.53	21.8117	64.1371	34.3167	79.7664	74.885	49.8792	32.7755
	1.88918	79.1643	65.6	34.0667	37.5352	59.6664	61.5291	38.4404	30.9112	23.2931	26.2002	47.1998	95.9473	41.8551	36.7774	30.9759	36.0545	44.4263	28.0366	16.3448	43.3446	41.2749	24.7166	54.316	31.1082	45.8726	65.537	20.1722	89.9736	36.6993	50.679	52.6521	98.107	39.3789	104.552	132.971	37.1203	30.3797	71.1667	38.692	109.453	104.488	13.4677	66.5413	31.7237	73.2733	87.974	51.2125	30.1697
	2.00725	89.1013	56.6442	34.378	35.221	77.3611	59.5441	35.6511	29.1777	25.7609	20.222	37.4223	99.704	35.8692	27.6525	26.3884	30.4141	39.0996	30.1163	12.7567	41.2835	49.0801	19.6352	46.2319	34.2819	48.4314	61.9876	26.8014	83.4543	32.7325	49.55	52.8783	96.3287	37.9742	115.506	138.136	35.456	27.9031	61.0874	36.836	109.451	96.351	14.5906	60.8029	25.9543	64.125	101.115	46.0113	28.3377
	2.12533	101.539	53.3111	30.378	27.2405	82.5899	52.6756	34.831	44.4446	22.4837	18.7112	35.222	104.712	34.5265	24.6344	26.6695	30.5437	32.8448	27.1046	17.5648	38.5303	42.6168	19.4892	36.6393	36.0163	39.7175	59.1827	37.0836	82.9505	25.0561	40.6633	55.2506	91.47	38.1109	113.584	134.413	37.6694	32.436	50.6764	32.012	110.576	95.6283	17.0705	50.1299	23.1476	47.5067	120.639	47.4763	28.7947
	2.2434	98.42	52.6221	37.5557	22.6661	78.4923	45.8517	42.478	55.2888	26.5894	24.7331	37.6444	109.531	34.8963	21.8347	24.4138	34.6902	35.3283	20.8519	25.3879	26.6014	41.0202	16.958	35.8931	36.3787	36.9985	55.7826	35.0259	72.9297	27.2083	37.232	63.1106	73.7	41.7108	111.516	144.468	41.7605	37.3803	51.7881	28.1683	121.141	92.7557	14.6344	42.0058	20.7711	41.5027	112.405	55.9597	28.0743
	2.36147	99.0693	51.7778	41.1557	21.5609	80.0121	37.3951	42.0836	61.3332	29.3412	29.5556	36.6667	103.943	31.3705	17.7817	25.514	38.2497	32.0379	18.5442	27.527	22.2984	37.8525	12.6719	46.5791	37.7781	35.859	50.4509	37.3323	60.9163	27.4312	33.752	70.0252	67.519	39.9121	93.7577	141.953	37.0146	36.9697	55.3261	29.285	118.33	89.7107	13.7459	37.2346	19.4314	35.7862	89.1383	54.3716	21.1259
	2.47955	95.826	50.6891	44.2667	23.8896	61.6478	36.4191	28.4914	42.5111	35.3772	32.2889	39.2888	92.1577	19.9868	17.1652	29.5749	38.9658	24.5367	18.8607	27.563	19.8591	38.6048	8.5951	53.9509	38.3179	37.5705	46.75	38.0018	50.8426	36.3027	24.6697	61.3682	81.707	39.2729	83.6603	118.635	34.4468	40.2405	54.1718	34.6027	100.085	85.7057	11.4153	36.3544	21.4711	34.1989	81.9643	48.0118	17.1827
	2.59762	113.274	51.3999	44.9777	30.1868	51.1263	39.3039	17.5923	26.7779	37.6023	33.7777	35.7333	91.673	15.9135	9.6221	30.0873	34.6535	23.9661	22.4015	23.0632	19.1955	35.396	8.21638	40.8059	36.5994	32.3149	48.0904	32.4484	47.3252	37.3076	20.4893	46.4966	81.516	44.6363	68.819	92.148	40.8354	40.0456	47.3937	43.003	93.2652	79.0247	12.7602	34.4919	20.9219	32.8274	78.121	50.9465	17.6851
	2.71569	126.783	49.4222	45.9113	30.6049	48.9021	43.7467	16.4434	27.4446	32.6644	30.3111	34.0891	88.0567	18.5425	9.53207	27.4185	30.0378	27.5156	23.1141	18.7183	16.2152	23.7647	6.52561	31.2622	43.043	25.369	46.9973	27.7728	36.8063	41.5369	20.7503	42.762	94.3607	46.8802	67.7453	90.8643	52.0237	30.3214	36.7719	41.4117	81.2848	66.4807	10.9506	30.202	18.1746	39.8012	80.046	43.9572	21.3774
	2.83377	127.157	37.3999	58.2443	31.1478	47.0827	39.384	21.885	27.8888	23.5644	29.8001	37.7557	81.7727	28.1372	8.96287	24.281	26.8736	31.0998	21.523	21.7102	10.9603	19.5755	11.3453	28.2491	39.6671	27.9132	41.755	27.1495	32.7604	43.9966	20.5827	34.4233	101.416	45.7764	69.6533	80.504	47.7835	25.1724	35.1012	38.405	75.3696	65.6393	10.9339	25.0717	16.2068	44.9	78.6127	34.8497	23.019
	2.95184	113.34	36.0442	76.711	38.3713	38.6933	37.0405	24.6507	26.1112	17.3248	30.9333	34.511	74.0983	36.9598	11.2159	23.496	20.9771	32.0867	17.6274	22.5789	9.35424	22.8624	14.3294	30.0225	43.8183	30.1619	40.0799	28.4361	23.801	46.3318	20.418	33.9755	120.333	38.6399	72.0627	63.4033	40.7731	27.6124	34.6135	34.343	70.1766	70.066	9.4213	22.3888	19.1244	51.1238	70.9077	26.745	18.5895
	3.06991	88.4277	51.3333	87.9333	39.6572	25.914	48.6169	23.0747	32.2889	19.867	30.3999	30.3779	66.386	36.5129	15.5804	23.2881	16.6157	33.4219	13.2774	24.908	9.49771	28.4148	20.4827	33.4386	39.6208	31.6932	33.3341	30.9118	19.5064	50.6777	17.2213	34.2689	120.56	31.0374	67.6657	43.6273	31.9331	26.0389	37.2123	33.805	68.4013	73.5513	10.328	21.0322	18.8065	51.2828	68.9013	21.5607	21.9019
	3.18799	87.7743	57.8	80.4223	42.2142	22.8121	54.1509	17.7862	32.5557	22.6886	37.2	27.2667	62.0723	29.5534	16.2846	22.9714	14.1106	37.3334	11.8328	26.3234	8.25402	32.5428	26.7614	30.006	38.2419	30.171	24.1524	24.6476	16.2927	55.7849	15.7137	25.9994	117.789	33.7484	62.5603	42.881	35.3991	31.8306	35.3025	36.8777	67.7316	74.2937	9.58	20.2779	12.6014	57.2329	79.4767	24.6401	26.5943
	3.30606	74.822	62.9556	86.111	50.0995	35.0733	53.1974	17.5327	23.8446	27.6955	47.3778	29.0888	64.236	24.3084	18.3736	23.1117	12.2088	45.6584	12.4091	28.1804	7.35335	26.1818	28.0715	32.7279	37.6274	28.3508	21.1353	22.6516	17.8029	51.3919	16.4827	36.0568	106.791	40.5677	70.0983	59.998	36.6981	31.6868	32.2321	36.0973	75.9639	77.5863	9.64627	24.1015	15.5902	55.1151	75.6733	24.762	20.8116
	3.42414	67.2583	64.8668	88.9333	50.862	33.8709	48.1458	18.031	26.0668	30.0919	49.0221	30.1553	64.1553	21.0422	16.3783	22.1718	15.7025	52.7363	16.0177	26.9942	8.30857	25.0502	25.0509	33.7579	39.8757	29.4711	17.8197	19.1044	17.2814	55.8779	16.9963	38.2634	107.225	41.9817	86.3157	75.6783	38.7107	26.3337	25.118	36.0093	83.7426	68.7277	10.128	26.7154	15.6392	50.7911	69.7257	20.6756	19.7269
	3.54221	53.352	64.6221	105.289	50.6615	25.5591	40.8311	18.6382	27.6668	35.9635	45.4667	28.7332	60.838	17.8289	13.2901	21.6883	18.6473	46.3056	16.3026	30.8418	10.9345	32.8391	24.2747	28.1636	36.4553	33.8482	15.3236	17.1008	19.4059	59.2824	15.9797	41.0701	77.353	39.7716	81.1383	83.1337	34.4433	23.3443	25.0984	39.6193	74.5919	56.9933	12.9713	22.2464	12.0535	42.9769	71.9663	15.9175	17.2506
	3.66028	66.9447	66.1111	114.578	53.0599	23.0187	37.0261	18.585	29.7111	30.2185	36.0668	33.6666	47.2297	16.6039	14.1439	21.5903	22.9084	47.0216	15.629	31.2595	10.8733	35.4162	22.8006	32.4547	43.2349	36.1946	16.5049	14.7662	19.5768	57.897	15.0643	47.8612	58.2463	40.4929	68.9897	87.1287	25.8255	22.5469	23.8536	37.831	73.8823	57.442	11.9789	18.6889	12.5361	38.3066	57.5583	17.1243	15.11
	3.77836	85.894	54.4222	105.733	49.8648	28.03	34.7325	18.2058	33.0223	29.164	31.1779	35.9999	38.35	15.7962	12.9727	18.3045	26.0212	40.9211	17.128	31.2251	12.5156	32.9827	21.7109	42.4838	43.3035	25.2554	19.0952	15.0348	19.2722	57.7739	14.123	47.5144	47.7067	42.425	68.4123	82.703	23.2931	18.9741	21.4787	37.0393	67.8192	53.836	13.4526	16.1957	11.0966	37.0808	44.7	16.7211	17.1502
	3.89643	108.596	48.5112	84.933	51.9894	22.2978	31.1384	17.8404	41.9333	26.1486	20.3333	31.9778	32.9557	17.625	11.8579	17.3948	24.6929	37.022	16.8537	26.5041	16.7519	29.4009	23.1611	42.2357	38.6944	23.4968	22.0156	11.2927	18.2463	46.1996	15.052	47.2597	45.1	38.2066	67.426	91.2063	25.2004	19.3943	24.4688	35.7597	63.9639	54.3827	13.3578	18.0299	10.3217	37.8118	45.3727	20.1049	19.9945
	4.0145	116.489	35.2222	56.4	49.5661	17.3432	26.8399	19.6608	43.9112	20.7555	17.6443	28	27.8287	20.1797	12.3431	21.2149	26.8011	39.1553	23.1931	21.4284	19.8523	24.9609	21.783	29.8618	38.6546	26.9309	23.0206	13.6715	18.677	48.1915	13.1243	47.2275	51.0107	30.8371	79.1663	88.395	27.0619	23.6693	25.3146	41.3167	79.1788	52.168	13.288	19.3107	8.54637	41.2958	48.7087	23.8418	19.7369
	4.13258	125.182	22.8891	45.6	46.6778	18.1096	31.8921	24.3001	49.5111	15.9227	16.7778	23.0667	24.915	28.4961	10.9443	26.8898	26.7596	39.7228	28.0908	17.0418	20.0222	20.7524	17.82	21.016	36.0261	28.784	26.3639	15.2782	16.4794	51.534	9.96167	55.031	60.5957	28.2358	93.946	72.9347	27.5889	21.4658	22.716	48.5317	76.5515	53.593	11.8116	20.8907	8.85593	39.1449	49.9	25.8115	17.6996
	4.25065	125.332	18.5331	35.3553	39.852	19.3324	49.1661	24.9388	40.8223	15.1235	16.5999	28.6222	26.7703	32.9195	11.8763	33.3681	25.4043	40.6872	25.2687	15.7342	19.2248	19.2744	12.9896	20.3481	34.4892	23.8225	30.869	13.2823	13.5266	49.5853	12.3157	44.3561	53.7837	30.0443	91.617	64.7893	21.454	21.955	18.8825	53.1777	67.2159	53.4953	10.1774	20.0556	9.5907	38.1787	51.931	26.8136	17.3402
	4.36872	112.863	32.6889	24.667	32.499	24.5644	54.2365	26.6164	34.4001	13.5626	17.4	25.0443	25.3307	34.4987	16.194	36.4304	29.0759	40.6879	26.9884	16.8108	19.0279	18.3483	13.1625	22.9606	41.8293	22.1927	27.8136	14.5947	11.3449	46.8643	9.41667	37.5154	44.7027	33.1002	75.3033	60.5693	27.6708	24.1008	18.6432	49.805	54.2666	52.6733	9.59077	14.6374	9.5221	39.4842	61.4087	24.8244	12.6286
	4.4868	118.455	38.8221	34.4	31.7032	29.3291	48.4132	19.4484	33.689	11.7392	18.0443	25.0667	25.625	29.0182	14.1104	38.1296	30.3024	35.1754	24.7455	15.709	21.5752	29.3443	14.5635	23.1318	38.9569	22.6347	26.8279	15.2715	11.7149	40.9417	10.4197	36.3914	36.405	32.6245	68.228	52.455	30.5394	21.2892	22.724	43.0843	55.1872	52.4053	11.6915	11.7994	8.7959	32.2559	69.4683	25.7263	13.7501
	4.60487	104.609	37.5334	71.8	31.4373	37.3419	43.2615	18.5815	29.5778	11.6622	22.1334	25.9556	29.1503	31.4878	12.1599	33.2077	33.594	32.7896	21.4054	21.7722	20.4895	38.4668	23.1733	23.1877	44.113	21.1727	24.558	13.8168	13.0115	39.3878	11.66	35.7105	29.2287	28.0597	60.324	57.8773	29.1567	28.2363	25.1717	33.032	56.4771	55.596	10.1149	10.5585	8.02497	30.8413	73.3233	25.2094	17.2657
	4.72295	107.169	28.7109	108.733	39.7564	34.9034	37.988	19.3314	28.6667	14.9284	29.1334	23.9556	33.192	28.8277	9.31283	34.7316	29.2104	27.338	21.4299	26.3522	16.2147	44.9038	24.3018	23.3878	35.1378	21.8125	19.7659	13.9605	9.55937	38.0966	11.6663	35.8802	26.936	24.2121	65.7907	61.29	22.4593	25.9816	24.2523	31.442	52.6838	58.972	10.0904	13.0853	9.12007	24.4444	61.641	18.3167	13.8504
	4.84102	95.1283	32.0447	104.022	49.0587	24.9043	40.8202	19.3732	35.4889	18.8381	35.1554	31.3999	37.5393	34.2045	9.6202	39.9006	23.5314	26.3967	23.288	24.4174	14.4668	50.3977	24.3701	18.9961	35.0152	22.8623	16.1384	15.9628	11.6554	31.6488	10.6317	30.4521	24.5073	23.646	61.071	44.7723	20.8607	34.4667	23.4486	26.227	43.1975	70.409	10.0658	14.4173	13.5575	17.7732	49.423	22.9928	13.6643
	4.95909	81.0367	38.1111	92.8667	56.5893	24.4434	46.7792	19.9643	32.0889	22.1002	34.6443	44.8442	34.214	40.7566	9.6982	34.9282	21.7688	25.1157	19.2551	24.1671	11.1427	45.5788	18.4334	16.1966	28.3838	19.9931	19.2369	17.7121	13.834	22.221	11.605	25.356	20.047	26.7162	66.3253	50.886	19.2434	38.2159	24.9403	21.7743	39.7298	75.2463	10.0839	12.4088	9.11037	16.7821	43.0613	21.0504	19.1632
	5.07717	66.3263	36.1112	75.6443	53.357	30.0162	56.1455	21.84	21.0445	19.6566	28.9557	49.9331	35.1217	34.2407	12.8202	28.8811	19.391	25.9024	19.2095	26.4928	10.5384	33.9963	10.9779	13.1848	24.6948	18.3602	21.6678	18.1973	12.0027	15.2717	11.2623	23.0364	18.068	28.7158	85.9787	54.0137	21.1034	36.4882	28.1705	25.6977	36.348	72.01	10.0847	15.0689	9.7288	17.0143	39.429	20.937	19.7924
	5.19524	80.7067	24.3778	77.889	45.6055	36.5142	57.071	25.0907	15.7557	19.015	33.4668	50.9779	39.3993	20.6703	14.1887	23.8449	17.2378	24.8338	21.6422	29.7172	11.1261	23.2281	7.38712	12.1651	20.9183	20.7688	20.4277	16.5522	13.1769	13.0329	11.9037	22.3784	21.8153	26.5974	88.865	54.3867	20.2147	35.5963	31.6837	28.352	38.7421	74.841	9.07167	16.6291	8.04913	20.3299	36.5097	21.6244	18.4119
	5.31331	106.433	36.0667	73.689	42.696	44.443	52.7445	28.6035	13.0445	14.1445	32.2444	55.0446	44.0193	14.5749	12.9244	25.4247	14.5011	22.7177	18.0093	35.4705	12.2493	17.1125	9.21786	10.4889	19.8318	23.5956	19.1969	18.4272	12.4468	15.272	11.2867	22.9521	19.3743	23.3465	91.1963	59.3827	19.6167	28.8744	28.4663	28.545	47.6571	81.484	10.1664	21.466	7.23763	24.0609	37.4153	23.1027	17.7368
	5.43139	116.776	37.111	58.311	36.8239	49.8953	43.4743	36.2549	15.0221	13.48	29.9113	46.1556	47.636	9.8531	11.3727	24.7112	14.7975	21.1613	14.2238	44.4239	12.3837	14.1068	11.0786	12.4481	15.8896	18.6686	19.2962	19.3111	12.1494	22.2429	10.4833	28.0943	21.1753	21.7636	91.926	38.7157	19.9737	21.2109	26.9871	30.2767	45.8748	76.9707	8.87457	23.5838	7.4397	25.3936	46.1437	22.8666	14.4103
	5.54946	111.665	28.978	27.8447	40.3902	55.158	39.2728	39.753	19.7335	12.1752	29.9556	42.5333	49.0483	12.6585	10.9729	21.2117	11.9453	18.7971	9.8025	44.7902	9.83268	16.3993	10.8997	13.5279	16.0506	18.3057	14.7402	17.1497	11.6141	23.8285	12.1393	26.7372	19.3573	22.5651	83.6947	31.1227	19.7684	16.8057	22.2939	28.9027	46.6167	71.6313	8.27927	25.3748	7.14763	28.8658	47.4773	24.9647	15.3642
	5.66753	101.511	34.0444	21.6887	52.5657	58.7152	39.6814	35.2069	23.0221	14.2748	34.0889	34.4889	53.5563	12.7098	10.4879	19.4425	11.184	17.2789	11.6063	39.1399	11.3511	16.305	10.0449	13.8279	15.7941	20.2135	13.762	19.3968	11.4372	29.9762	13.893	29.5294	15.8403	24.839	73.6233	44.2987	21.307	15.2116	21.3149	29.3763	50.1134	61.745	8.2324	22.0011	7.4021	31.7619	45.3667	30.5698	21.2791
	5.78561	72.5183	37.6442	41.578	43.3076	53.7606	43.756	31.017	26.6667	15.6183	40.3109	28.5332	48.3287	12.5046	10.6163	16.4138	12.1583	18.9011	17.2712	32.7178	11.8982	15.006	8.98858	20.1478	18.0906	17.5477	14.761	20.8975	12.9057	32.5748	13.716	30.5921	18.0013	28.6808	76.2317	55.4817	23.9419	11.8434	17.8362	23.653	36.5407	47.4177	8.61797	19.2175	7.69173	30.6787	39.0177	34.1052	20.8009
	5.90368	63.7327	38.3334	68	31.6972	47.0182	43.5095	22.1401	21.0221	16.3613	43.4444	28	44.458	16.1324	10.8085	14.2651	13.674	15.207	20.7218	26.538	7.93248	9.82139	9.36037	25.9452	17.2664	12.6661	18.861	20.8734	12.2074	25.5989	12.0863	27.1699	19.9417	32.5762	84.453	59.0587	37.1524	13.1437	18.1385	26.72	26.2308	37.387	9.41337	19.9793	5.6078	32.4721	42.4053	34.8861	15.7359
	6.02176	46.349	29.1776	85.4223	37.1424	31.0341	39.6605	12.4629	14.8444	16.7859	41.7556	30.1112	41.9137	19.276	14.801	12.132	14.0146	16.9951	18.6601	26.813	6.27976	9.38167	6.79709	32.9751	15.1686	12.9273	17.5807	22.5014	13.5965	26.0716	14.2993	20.8635	19.0593	32.301	83.9183	63.9067	40.3563	18.3023	16.6618	21.5183	28.653	35.8203	9.7598	20.0003	6.48437	40.4463	40.6967	32.3813	14.4276
	6.13983	42.9823	27.7553	94.4003	36.8166	27.521	34.9207	13.3731	17.8444	14.0346	42.4	29.6221	35.462	17.0855	17.3559	11.4307	12.9258	16.5421	17.2729	29.4023	4.48282	7.72077	8.65522	38.6893	12.8911	14.7915	18.2705	20.0588	12.8163	26.6832	12.8467	16.9484	18.7627	32.4232	81.6107	64.0593	35.2474	23.634	17.8162	20.8113	29.7487	39.8703	8.40913	18.2168	7.0817	39.9835	40.817	32.4116	14.361
	6.2579	42.2307	31.111	113.289	28.5267	41.8878	34.469	17.1028	20.5777	14.3813	43.4223	24.4443	33.4177	12.3954	18.264	11.16	9.45674	12.7548	13.3447	30.642	4.2748	9.46762	11.0117	27.9101	12.5447	16.412	14.3966	21.6764	12.3513	21.9438	11.319	14.5526	18.0857	36.4481	77.204	52.6123	28.6068	28.1201	16.0624	20.3193	34.5738	40.3767	8.5085	14.3484	7.49077	29.3609	43.2677	30.2316	14.203
	6.37598	43.113	26.8224	109.6	23.7576	45.5835	36.0775	18.5242	23.6222	16.8798	44.3777	25.8888	28.164	8.99713	19.2138	10.7203	6.68383	8.49314	13.358	28.3569	6.04908	8.64552	13.8592	18.1684	12.2997	16.8027	13.626	23.1578	12.3034	17.0756	11.974	12.4683	18.1277	38.4639	72.0433	41.9767	29.6085	30.2105	14.9893	23.1953	40.604	45.5283	7.17923	13.1057	7.7268	25.294	49.2467	32.5375	15.8846
	6.49405	53.2523	24.4667	100.422	33.4335	43.8333	34.4518	20.0774	29.3999	20.181	41.8444	27.3558	23.801	13.7101	16.8986	11.9911	4.07226	8.18933	15.8628	23.4038	6.53739	8.45332	21.0181	12.9165	11.5768	13.9552	12.4633	17.6737	10.9952	18.5459	10.2977	13.2601	19.9017	37.233	68.1217	56.5017	27.3215	23.0724	13.4859	24.8087	34.9092	52.3833	8.94223	11.2704	6.88827	17.1517	52.8133	30.4322	14.4456
	6.61212	71.2343	31.0442	100.489	43.0002	51.4226	30.3083	24.5929	30.8223	20.8064	34.8222	32.4442	21.496	21.4746	16.1744	11.561	5.08472	7.81802	16.6334	18.5234	6.34319	7.55002	27.9055	13.6789	15.201	18.533	12.4907	15.66	11.6151	20.7268	10.7783	12.1055	18.623	35.966	52.6887	68.5573	22.2409	19.0319	9.4303	33.5477	26.9062	46.9707	10.0372	10.1772	8.51683	16.2129	52.159	29.652	14.435
	6.7302	76.317	39.8888	96.422	45.7223	46.8499	29.36	26.7275	23.3557	16.6483	29.5111	36.7557	14.7743	19.7551	15.9783	11.1711	5.42008	8.22551	16.6964	17.9172	7.61066	4.47928	33.7961	17.47	12.6782	23.0641	12.2267	18.5255	12.9293	20.3622	10.6717	10.8123	20.196	29.7064	47.5477	84.5423	18.8237	18.3369	10.0697	33.4003	19.9177	36.723	8.8147	8.87847	8.54353	18.1179	33.0563	24.5769	15.1377
	6.84827	87.144	36.1779	90.5333	43.4531	37.6376	27.0556	27.5529	17.7999	14.0385	31.6889	31.6444	10.3647	22.802	13.6399	11.6766	4.17666	7.63223	15.725	15.7711	7.35994	3.2784	35.3231	15.5667	16.5485	20.9119	15.1344	18.8439	12.9946	22.5183	10.6577	11.1461	13.709	20.9399	36.501	84.397	15.9911	19.7023	12.6068	34.962	25.1229	30.1643	8.37697	9.63307	8.87053	23.2668	23.7347	19.0498	13.7819
	6.96634	103.132	36.9553	83.3553	42.995	32.6968	35.6907	24.0102	17.3332	12.3227	37.6222	32.4443	8.90233	29.2298	11.5211	9.92708	4.24097	7.53829	11.4069	15.5073	6.88534	5.40997	33.2733	14.0022	19.4845	21.6853	10.2755	17.5025	11.9108	28.9733	11.2913	10.5224	15.359	19.331	33.0337	78.2067	16.5612	21.6791	11.3786	34.3763	23.9322	30.1627	8.56283	9.65577	7.58403	24.6408	24.2787	20.2591	15.4897
	7.08442	114.032	38.5109	94.1557	47.4721	33.6221	46.9795	21.0582	17.4223	13.2546	36.5111	31.8002	7.53767	29.38	10.5927	9.27718	5.11714	7.54408	10.4354	15.8391	5.82007	4.31049	27.8086	13.9334	24.0448	22.1731	11.2069	15.4538	10.228	26.5046	11.6873	10.3125	14.8203	19.9952	36.697	83.0983	19.1013	28.8325	14.363	27.0403	22.5989	29.4863	8.95567	10.4324	8.18947	26.5913	27.8523	22.2127	17.8037
	7.20249	121.684	29.3999	108.266	56.6863	35.4017	47.9162	14.9245	15.6446	13.2051	32.8222	25.6444	7.02067	20.0847	10.1378	8.08251	5.79226	7.5922	9.73678	16.0449	5.12288	4.18205	21.9515	13.9006	23.3228	24.8412	11.8811	15.5849	12.0969	20.3455	12.4693	9.20887	13.1193	17.4897	38.9793	70.3973	23.0778	28.8643	12.1288	26.488	16.1544	28.8017	10.1542	11.0294	7.72017	24.1262	28.2723	16.3464	18.8934
	7.32057	105.87	24.6446	118.933	63.1618	34.968	41.1064	12.7377	15.7779	12.1169	32.8442	19.4889	8.71933	14.1161	10.8115	6.81637	7.25136	7.21318	10.5135	12.4186	4.95159	4.73756	16.8884	15.0452	27.1306	24.4654	11.3061	15.8356	10.989	24.7888	12.6773	10.3582	13.3757	15.5886	52.3767	58.4643	30.5175	29.8221	11.6123	23.4553	16.4352	30.2293	9.71293	9.6815	6.47937	19.2997	32.4463	17.4831	19.8791
	7.43864	69.372	21.5111	126.733	56.8367	28.9241	34.0736	10.114	15.0001	12.6625	33.7333	15.7779	10.332	17.032	9.47093	4.86124	7.03627	5.7276	9.25108	14.3777	5.17538	4.3618	22.8558	12.3066	22.4645	24.9386	10.0712	16.6114	11.7448	19.9337	13.0523	9.86103	10.3767	16.2483	53.1257	54.0773	33.7403	28.892	14.3983	22.1363	14.3581	28.3953	9.00387	9.2151	9.77027	19.9373	29.0687	18.852	17.9499
	7.55671	50.8333	28.1557	128.666	48.7628	35.4635	29.7207	10.7142	13.6001	14.8852	34.9111	14.4891	10.761	21.5235	10.0257	7.45437	6.37616	5.85428	10.8492	13.3724	4.94112	4.4539	26.5681	14.4244	21.4241	28.4659	10.929	20.9175	10.6827	14.1992	11.922	11.2714	11.4647	15.9909	44.6233	52.7887	32.203	24.5223	14.5293	23.6547	14.1597	29.3463	9.4682	7.56407	11.2689	21.8556	25.1047	17.4383	16.4537
	7.67479	55.1943	27.489	113.378	56.5757	48.8337	25.5345	11.7234	17.3778	16.6976	33.511	13.6002	8.56967	19.6555	9.92937	8.07349	5.10412	5.67647	11.9149	10.8991	4.53309	6.82832	30.2566	18.3046	19.596	33.2331	11.3394	22.8045	11.254	17.1946	10.0573	10.3421	12.4347	15.5671	33.4523	39.0767	32.5071	22.556	10.8779	26.3777	13.8087	34.696	9.2417	8.10417	10.6774	20.5503	25.4077	16.7078	16.1743
	7.79286	54.04	35.4002	102.489	59.1105	41.1326	25.2844	12.8898	17.8888	15.8915	21.1333	13.1333	7.77567	13.1369	9.37457	10.8223	6.00255	5.36534	12.6409	7.94064	3.87327	7.71518	27.5088	14.8539	15.4881	29.2823	11.6553	18.31	11.5946	14.5511	10.3947	9.84483	9.82467	14.721	23.4587	30.8567	30.4872	22.4667	9.79487	23.013	13.0086	37.027	9.83477	8.34807	8.64087	22.0064	27.9727	15.9764	16.7593
	7.91093	51.8687	40.0221	121.667	66.3476	35.8643	35.3133	15.4373	13.0668	14.585	17.6888	11.2444	5.623	13.7311	10.0732	8.6445	5.88127	5.23743	12.8864	6.28877	4.11954	11.7029	21.5311	10.8025	13.9608	28.2246	10.6622	18.5002	11.1723	11.2122	10.8503	10.1374	10.676	14.5585	15.9237	29.771	28.8076	20.1712	8.9063	22.754	15.785	32.255	9.558	9.71453	6.9095	20.4536	28.4017	16.3509	16.2944
	8.02901	40.1157	30.8444	126.844	66.5848	33.9839	40.4188	15.4902	10.4443	13.5168	20.2222	9.97777	5.47533	16.703	6.68327	8.9817	7.74568	4.99733	10.6186	4.1559	4.52824	9.14511	11.7974	11.0463	14.8224	28.6181	10.8595	18.8975	11.7769	12.3876	12.0623	10.2448	12.6597	16.4754	14.4213	29.2827	31.8252	22.4955	9.3219	19.2723	10.7944	29.4873	8.2473	8.54887	7.97303	15.1585	28.895	18.467	15.5871
	8.14708	25.286	24.9109	128.955	60.951	22.8088	42.6758	16.0169	9.33333	13.2822	20.2444	11.7999	5.26267	15.8489	6.8556	8.50797	8.12168	5.92358	7.19867	4.46328	4.14567	5.34529	7.17444	9.95873	13.7379	24.9575	10.5919	21.3575	11.7002	13.7084	10.2643	10.1805	10.397	18.1567	16.1057	34.675	41.7878	22.5177	10.5382	21.468	13.6028	24.4293	8.79827	9.9467	6.84327	14.2734	26.673	20.233	20.0194
	8.26515	14.0953	20.2446	134.689	59.1448	26.0842	42.7652	16.1676	8.55557	13.9706	17.9336	15.1777	5.09067	15.8357	8.3956	9.46899	5.92402	5.94271	5.60684	5.8243	3.71468	5.30671	4.77205	11.8305	15.1832	23.122	10.6053	19.5532	11.0648	13.2647	11.5553	9.94517	10.0857	16.419	16.5473	32.1717	41.4078	25.2454	9.70837	23.79	14.2531	18.606	8.4031	11.4073	8.403	12.0148	23.4517	18.9245	18.3947
	8.38323	12.427	22.3556	127.978	45.6166	22.597	35.1131	12.0965	9.8889	16.8543	16.8444	17.5556	5.07733	16.0648	8.62993	9.00631	5.29416	7.67065	3.55064	5.12729	3.94516	5.75649	6.47522	10.468	19.5125	17.3978	10.3608	19.4766	12.2601	12.9299	9.731	10.8459	11.3343	14.3748	19.519	32.018	43.5161	21.0117	9.21847	23.9413	13.0144	14.6443	8.49203	10.7542	6.44247	11.2045	19.799	17.7153	18.977
	8.5013	10.7633	20.0002	112.933	40.738	15.6284	26.5787	10.9194	11.9334	17.2831	19.022	15.1331	4.16333	15.1592	8.94147	6.88363	4.66065	9.94206	2.75895	6.20866	4.61968	10.6089	8.43901	11.1154	20.3483	17.3211	10.4619	20.3437	12.936	15.3051	11.2593	11.3719	13.5333	14.9506	17.7997	37.56	34.5496	18.3565	10.488	21.814	12.5607	14.7753	9.0311	10.8574	6.31873	10.4872	20.667	18.7098	16.7027
	8.61938	12.5543	21.4666	90.8443	36.5097	10.2791	17.7883	8.30623	15.1111	17.4174	18.2444	14.8001	4.65133	13.9459	6.904	6.68932	4.72387	8.65193	1.90826	5.70995	4.42546	8.50523	9.4935	11.2829	24.6793	14.5047	10.4927	17.5092	11.6009	14.643	10.5977	11.1296	11.3903	14.5653	13.2353	38.6303	24.7792	14.8733	9.80507	19.3173	10.2073	16.4913	10.0965	10.9038	6.54	10.5979	22.1533	17.432	17.9038
	8.73745	11.063	25.5777	59.8443	25.1901	18.1398	13.972	7.03557	17.8	19.86	16.2222	15.8891	5.185	13.8334	5.058	6.43536	4.02722	8.49525	1.64168	4.64022	3.63577	5.13459	9.12977	9.64397	25.7872	11.9622	10.6358	18.0683	12.8255	11.5475	10.7293	11.2369	12.1947	14.7786	15.951	40.1123	17.0236	13.9026	12.3727	14.6403	10.774	13.593	9.1347	10.3215	7.29167	9.21377	24.6993	16.5827	18.6374
	8.85552	8.05933	19.2888	57.4667	20.4151	21.3399	10.7594	8.4024	15.5999	19.687	13.2001	14.1999	4.81233	14.9466	4.74177	6.12518	3.52868	9.00785	2.11481	4.00692	3.71889	3.71331	9.47862	10.8007	21.3621	11.3425	10.4443	17.2683	12.2595	10.8589	10.6693	11.2037	10.0543	16.0125	19.244	44.745	24.6566	14.5096	9.24107	11.3497	10.7558	9.60433	7.463	9.873	6.40273	9.36587	21.8497	13.3468	16.2332
	8.9736	6.48167	17.7112	61.7553	17.7846	20.5128	9.04587	9.08853	12.711	21.8476	12.9334	14.1333	5.06767	12.4328	4.67543	4.48259	3.52342	7.52979	3.48415	3.0836	3.87292	5.85914	9.31231	9.33237	19.503	12.6095	10.8926	14.5957	11.9771	11.5143	10.0077	11.0722	13.7427	14.9673	19.8117	36.128	25.1551	13.5165	10.9553	13.774	9.66597	9.159	9.77647	10.2411	6.24777	10.0968	25.0697	13.7955	14.2809
	9.09167	9.01767	16.9333	66.8887	17.53	20.9151	9.23903	8.20873	11.5777	20.8767	12.9334	12.5999	5.76333	10.8284	5.13587	4.30265	3.98066	7.219	3.90545	3.09109	3.17186	4.36852	9.38369	10.2533	18.4363	13.0853	11.0345	12.2202	12.7281	11.3951	11.1073	10.7349	12.9393	13.3788	24.049	36.3463	24.015	12.4938	10.476	13.4677	8.0759	8.22767	9.20593	11.0267	6.77063	11.1644	29.3917	13.6012	14.4429
	9.20974	10.3323	16.1557	67.8	16.3983	19.8949	8.436	9.4345	12.3557	19.1061	11.0443	10.8444	4.80467	13.4929	5.8768	3.87832	4.04058	6.98305	6.59663	3.2732	3.09956	5.8911	7.83748	11.279	14.0256	10.8058	10.6711	13.1338	12.222	12.1253	10.753	11.7116	13.5087	12.9799	21.21	37.561	21.9175	13.1241	8.83293	15.6787	7.8922	7.29267	9.10777	9.8736	7.06873	11.2907	21.8903	14.376	14.2426
	9.32782	14.101	12.8443	69.0667	13.1836	14.6367	10.7772	11.136	13.7554	18.8259	10.0669	11.0444	5.805	10.1329	5.2046	4.2955	3.66305	5.72213	6.59816	2.78664	3.49448	5.03208	7.79549	11.5984	14.6694	11.0793	10.5029	14.4964	13.0264	13.3829	9.54433	10.7401	12.4353	12.1401	17.334	33.235	25.855	15.044	9.32243	15.308	8.9751	6.707	9.17647	8.35087	7.36973	9.9155	19.975	13.261	14.7348
	9.44589	20.6197	9.66667	54.7557	9.44237	13.4382	11.3179	9.85707	14.9112	15.7243	9.57777	9.93343	6.2	7.353	4.8388	3.96728	3.71256	7.82308	3.98297	3.48784	2.97934	3.65171	5.88731	11.3021	10.9176	10.5308	10.4597	14.2353	10.5349	12.369	11.2467	11.8292	11.6587	12.3288	14.7317	29.913	23.2059	10.9023	12.4248	15.0107	11.1824	7.90233	9.0831	8.89597	7.70863	9.35413	20.4763	14.1517	16.3124
	9.56396	17.732	8.97777	44.3777	8.253	21.7376	8.2993	11.4883	14.5778	13.282	9.2669	10.1557	5.01733	8.4924	5.22077	5.18392	3.57968	8.20388	2.57197	3.88483	2.82977	2.48439	5.77386	11.9444	16.2883	9.53417	10.5563	13.4617	10.8433	11.4526	11.88	10.8309	10.389	13.5259	16.7373	23.274	21.0937	10.3097	11.292	15.104	9.75057	8.86067	9.24857	8.0657	7.2971	8.8339	17.478	14.1091	12.6939
	9.68204	23.132	9.46667	28.911	7.98553	23.834	7.2167	10.4895	13.8668	13.8973	9.42233	10.0002	4.84067	10.9557	5.1154	5.18418	3.36111	7.34358	1.76582	4.36	3.32768	2.51979	4.86648	11.3967	17.8057	12.8227	10.3326	12.5128	12.9737	12.4024	10.9863	12.1498	11.438	12.853	13.7267	19.138	22.7305	12.2191	10.3145	15.9567	9.1672	9.164	7.8574	8.33573	8.14013	9.14317	14.78	15.5165	13.5772
	9.80011	13.2383	10.7779	22.3333	11.0566	18.5596	6.4417	9.11157	13.5557	12.5704	9.64467	10.2001	5.42567	12.4788	5.11493	5.53658	3.5383	6.40761	1.5828	3.51209	3.27023	2.6515	4.73959	10.8921	27.6568	11.3473	10.4938	10.8599	12.7241	11.5058	10.447	11.4721	13.915	12.3216	13.4937	12.029	26.937	11.5039	10.9079	17.4307	8.78353	8.629	7.9083	8.45713	6.66427	8.90657	16.4517	14.8198	12.6918
	9.91819		12.6667								9.6									3.44728										12.9607	11.647								8.74217			8.445					16.2363	13.8249	14.4307
Fig. 2e	Tfn signal intensities in perinuclear and peripheral compartments of each cell (dot). Values represent the maximal signal intensities in each cell.
	Graphs were plotted and statistical calculations were performed in Prism 8.
	Perinuclear			Peripheral
	E	M		E	M
	105.87	88.5343		65.3413	21.616
	24.6446	47.161		69.4001	32.3014
	118.933	30.0679		95.0887	12.0067
	63.1618	5.35377		60.4489	22.5708
	34.968	61.6077		25.6085	57.153
	41.1064	112.188		23.805	15.912
	12.7377	32.6171		48.5217	11.3214
	15.7779	31.6571		19.1778	13.9984
	12.1169	21.2485		50.0804	19.9098
	32.8442	21.6214		105.289	10.8693
	19.4889	38.5289		81.3998	16.4063
	8.71933	8.638		67.8397	16.2159
	14.1161	17.273		65.6656	25.9388
	10.8115	10.3895		65.1748	23.663
	6.81637	14.5667		34.9175	12.0862
	7.25136	20.2754		47.0374	18.9641
	7.21318	71.5374		113.119	18.0315
	10.5135	17.6989		27.3424	14.1375
	12.4186	3.6729		43.3096	47.2604
	4.95159	42.0011		35.7063	10.6147
	4.73756	23.2657		48.9984	23.2657
	16.8884	19.6452		35.727	21.4177
	15.0452	10.4538		41.0516	30.0878
	27.1306	13.9414		59.5788	6.50883
	24.4654	17.6623		34.3612	11.0868
	11.3061	97.3855		37.8163	13.0879
	15.8356	77.3331		43.0462	11.2396
	10.989	23.9058		103.276	9.87407
	24.7888	28.5766		88.8071	5.8765
	12.6773	40.3377		151.479	13.8221
	10.3582	22.5497		71.0811	19.5723
	13.3757	86.478		126.303	42.6774
	15.5886	48.9563		50.4576	14.2589
	52.3767	15.1853		108.138	43.682
	58.4643	19.54		104.674	10.4373
	30.5175	52.4572		50.4505	15.7842
	29.8221	67.0318		64.322	18.9627
	11.6123	53.7077		51.443	12.3509
	23.4553	25.8629		133.048	16.4586
	16.4352	25.8519		109.842	27.6877
	30.2293	12.1667		181.535	10.1855
	9.71293	28.7818		37.4636	13.2283
	9.6815	42.3475		56.9674	16.0763
	6.47937	6.26367		33.1378	17.5687
	19.2997	7.58227		70.0489	28.4089
	32.4463	18.6543		113.347	7.62713
	17.4831	15.6047		79.8307	9.10313
	19.8791	18.5052		84.5561	9.7248
	13.2535	42.6062		44.3374	8.50057
	37.9957	12.3678		72.9592	23.3805
	22.3592	4.0887		60.2738	20.0782
	14.7822	17.6967		67.3371	6.2107
	7.64343	25.1225		56.868	52.5052
	7.69997	147.64		46.4256	49.7962
	19.682	33.831		83.2447	32.0614
	16.1879	72.7751		29.9131	21.5208
	41.6954	50.2668		18.2556	35.8301
	10.4654	55.8711		71.0348	23.0767
	16.5774	37.9526		110.241	6.11773
	13.4272	19.2971		50.7401	28.1179
	12.3147	13.0597		37.1885	41.7034
	14.8457	20.6976		49.533	37.6718
	5.78327	69.766		32.0363	18.1447
	10.3162	10.2474		16.025	25.0854
	18.643	8.6579		54.2308	22.4802
	15.7517	15.0673		25.6349	44.0353
	31.2501	47.8052		32.2286	19.0765
	8.15873	23.5234		57.4652	30.7504
	13.8582	24.0231		27.0141	8.45223
	16.3197	14.0519		48.3362	12.0329
	8.48817	64.3437		45.1372	15.9414
	14.099	76.9427		43.5296	18.7595
	8.32013	35.8126		28.5167	7.85473
	8.22367	18.4802		60.672	23.8893
	10.4353	21.6073		62.3917	15.2016
	15.5105	33.1666		22.3183	18.0519
	12.5042	16.6151		46.9351	11.7729
	7.44051	20.6271		51.7146	26.9961
	15.5534	28.2993		45.8275	32.0542
	12.74	37.6538		31.7109	24.982
	11.8772	25.332		16.8665	34.3094
	13.9314	18.3715		46.7644	32.77
	6.2149	18.1136		18.6746	30.3325
	16.5003	9.95213		59.9843	23.3317
	8.47116	11.4243		26.9849	25.0214
	24.8529	12.1573		33.486	25.2384
	8.9696	21.2174		50.9831	34.8424
	12.6525	33.7617		83.3589	46.9689
	11.3251	39.3163		57.3912	25.4231
	9.69873	17.7961		39.4164	19.8844
	25.7319	17.927		51.1602	15.8583
	14.6139	17.1342		66.1605	19.7917
	9.89791	27.561		70.4499	25.1564
	7.77735	28.8642		57.6699	7.68473
	9.90943	21.6757		29.2531	45.978
	6.18935	19.1455		44.6581	17.1768
	16.3651	7.31332		68.2018	13.2757
	24.2179	34.5548		35.4984	29.1532
	10.5343	33.2916		35.0309	22.0162
	8.30635	41.7079		26.0855	20.9953
	9.10776	25.2444		59.0595	11.4187
	10.3089	25.0947		41.8453	32.2707
	27.7119	8.57291		90.7464	30.9753
	15.5425	43.1803		31.1272	7.73392
	12.3675	90.3467		89.4514	33.6796
	8.8279	10.6117		49.8662	60.1963
	25.6671	25.4172		43.8641	37.5617
	24.5138	5.15357		72.5979	53.7804
	22.0987	10.5495		38.1052	22.2889
	13.2795	5.08779		67.4551	18.3563
	21.902	57.405		39.043	10.2688
	11.5981	8.68256		50.8615	11.0805
	10.7937	9.84182		88.6311	20.263
	11.1667	6.72677		62.9787	20.3146
	6.40967	68.7188		34.1399	20.4515
	14.0761	11.7071		38.3588	15.6262
	15.5883	34.086		44.6592	12.8365
	12.3797	5.16244		54.7902	36.4339
	19.8066	3.25132		47.4725	11.2207
	10.8795	12.1617		75.5221	19.2079
	12.1098	22.002		41.9703	14.111
	24.1758	24.4007		84.6584	19.2226
	12.0584	16.1125		41.6892	11.8439
	10.6395	19.5469		38.4988	27.3212
	38.6936	36.9119		41.9396	15.6816
	12.4875	22.4266		29.3442	22.0346
	15.9267	25.1928		51.0042	11.7385
	10.5239	12.4376		45.1199	23.6082
	13.2706	25.6877		44.1629	17.8802
	16.9552	27.3836		59.6522	10.8883
	26.1122	27.9292		63.7324	22.0991
	20.422	10.3938		29.5343	19.0149
	15.0705	25.8331		78.6969	7.17116
	13.5322	50.9102		158.163	21.0888
	16.3282	6.89701		69.3562	10.8645
	28.3983	7.34834		52.0375	8.19176
	14.2535	12.948		31.5624	5.51865
	35.8854	16.7482		54.0821	6.08598
	47.3096	11.7824		38.9579	12.38
	53.8728	3.51919		74.1099	7.92637
	12.632	14.4097		111.399	4.1182
	20.5704	9.47045		112.753	10.4147
	10.9117	68.5722		113.021	9.24152
	22.1266	12.5193		127.435	9.5967
	13.84	2.89715		120.383	4.56681
	28.0152	10.4926		26.6101	8.75887
	8.69255	17.8855		147.601	8.29675
	14.7444	10.2088		47.8731	19.5663
	18.2901	20.2172		136.692	8.61766
	10.8255	22.941		137.588	11.4176
	13.9908	73.3505		130.884	21.4541
	10.7651	14.8113		31.6521	19.3284
		53.5533			8.92263
		25.5828			31.2198
		58.2775			42.0968
		17.3151			11.5757
		17.5291			10.7951
		40.2607			30.7309
		34.02			21.4318
		31.0101			43.1514
		14.7418			17.2819
		14.7418			17.2819
		27.2489			40.4038
		66.2082			38.9332
		57.6133			21.0894
		21.9852			32.1002
		15.6599			12.6078
		12.6905			31.2512
		46.6246			57.6649
		69.9552			42.1294
		37.2673			35.2334
		37.5795			26.9537
		13.6924			17.3879
		31.2862			21.5394
		39.2261			28.733
		57.1181			11.0851
		13.5725			11.8987
Fig. 2f	Alexa 568-labelled Tfn and DAPI signal intensities determined as described in (C) 10, 30, and 60 min after initiating endocytosis. 10 min plots from (C).
	Graphs were plotted and statistical calculations were performed in Prism 8.
393P		Average pixel intensity																																														Average pixel intensity
		10 min																																														30 min
	Cells	1	2	3	4	5	6	7	8	9	10	11	12	13	14	15	16	17	18	19	20	21	22	1	2	3	4	5	6	7	8	9	10	11	12	13	14	15	16	17	18	19	20	21	22		Cells	1	2
	Distance (µm)	Tfn-A568																						DAPI																							Distance (µm)	Tfn-A568
	0	42.169	34.3336	68.0223	51.0325	14.1386	42.9614	32.6802	17.9554	31.5844	28.1556	44.7112	64.7517	55.7342	24.8389	23.2073	58.7799	11.602	23.3063	31.4244	29.6392	10.1695	12.8056	2.75567	0	0	0	0	2.60003	2.51433	2.511	3.404	3.46667	3.2889	2.59553	1.3829	1.62833	2.40854	2.54542	2.59379	1.69502	1.87462	2.41411	0.870707	1.36807		0	12.482	13.5064
	0.11807	48.3197	43.4446	87.911	53.7989	17.8316	49.3025	44.2997	24.1555	45.5531	40.6002	57.8	68.3767	81.0248	37.062	22.4434	67.8407	13.3173	34.7639	40.3437	32.2084	12.8433	11.8889	2.87333	0	0	0	0.0143333	2.55263	2.69697	2.422	3.22463	3.55557	3.37777	2.44557	1.77243	1.7876	2.48914	2.86373	2.66593	1.78981	2.17994	2.49072	1.02087	1.34957		0.11807	13.5351	14.9307
	0.23615	49.7203	57.9109	86.0667	51.9501	27.8939	48.9828	46.2642	28.4889	65.1393	58.2	67.2222	68.413	85.6591	47.5661	18.7899	69.6769	24.5061	47.8723	47.9302	38.4506	11.52	15.3576	2.63133	0	0	0	0.245333	2.465	2.5058	2.46667	3.60587	3.35557	3.33333	2.4551	1.62947	1.4388	2.69271	2.85834	2.45573	1.62927	2.11129	2.43887	0.892736	1.56441		0.23615	18.2321	15.5858
	0.35422	56.9443	64.6	91.711	53.5019	36.625	46.8783	50.1562	34.5333	75.2925	82.5557	81.2224	66.6283	78.5092	54.5539	19.7404	59.5987	38.8282	45.7583	57.0718	40.7362	12.9304	14.7763	2.66233	0	0	0	0.104333	2.3837	2.29917	2.55533	3.49733	3.80003	3.37777	2.70833	1.41403	1.6006	2.54821	2.73273	2.54139	1.61103	2.12186	2.61357	0.929011	1.44475		0.35422	18.5451	22.4211
	0.47229	63.9023	67.9331	83.689	51.7351	27.4792	45.6184	51.8707	38.5779	82.4945	101.267	88.9113	65.5583	70.7943	57.8775	24.7306	53.9955	58.1114	36.3057	60.0675	45.1905	25.8298	17.9633	2.757	0	0	0	0.002	2.7143	2.4949	2.511	3.29133	3.04447	3.0889	2.4008	1.54037	1.56593	3.03219	2.8604	2.68046	1.7634	2.25204	2.68041	1.06653	1.74586		0.47229	17.9234	25.4993
	0.59037	56.6593	69.2442	78.8663	54.4828	21.3587	43.0934	50.8473	38.4001	75.6878	115.4	89.0666	66.8267	76.2205	58.7319	25.4006	53.9491	86.027	26.2712	55.4012	49.7492	36.4452	21.7734	2.57333	0	0	0	0	2.3677	2.3942	2.311	3.6373	3.35553	3.5111	2.50757	1.6356	1.45743	2.75075	3.04555	2.72278	1.93051	2.33406	2.26786	1.02349	1.37177		0.59037	19.692	30.3266
	0.70844	59.7757	61.6667	84.711	56.595	19.3743	28.5814	50.5951	31.5556	58.955	117.422	84.7776	70.4443	71.6866	59.4987	27.5186	47.8655	110.466	25.3465	48.5739	44.186	44.057	27.5279	2.53967	0	0	0	0	2.6668	2.60417	2.57767	4.0208	3.46663	3.35557	2.59523	1.60537	1.5643	2.82793	3.12789	2.66955	1.9799	2.4538	2.34473	0.962113	1.42591		0.70844	22.2209	32.3944
	0.82652	65.3413	69.4001	95.0887	60.4489	25.6085	23.805	48.5217	19.1778	50.0804	105.289	81.3998	67.8397	65.6656	65.1748	34.9175	47.0374	113.119	27.3424	43.3096	35.7063	48.9984	35.727	2.50467	0	0	0	0	2.61403	2.6325	2.44433	3.529	3.13333	3.33337	2.54097	1.4269	1.38173	2.94968	2.9946	2.65279	1.78051	2.31724	2.40093	0.924714	1.51488		0.82652	28.5151	34.702
	0.94459	62.1793	76.1999	93.4443	54.0586	33.6982	28.2893	49.7749	18.6001	39.6636	82.7336	72.1778	71.5917	60.9749	67.7918	40.0744	50.1831	108.687	38.8113	34.8644	37.0611	45.4248	48.2195	2.95033	0	0	0.181667	0	2.50393	2.4655	2.4	3.87027	3.5111	3.4889	2.61433	1.52467	1.62003	3.11868	2.8127	2.59799	1.76166	2.33521	2.3894	0.958963	1.41839		0.94459	32.8104	32.5183
	1.06266	57.1983	83.4443	85.2443	51.8315	33.6741	35.9138	44.7948	23.6889	29.3517	53.8224	69.0444	81.9343	64.3426	70.9842	37.4065	47.2096	90.7222	45.6551	36.219	44.3604	43.8522	52.4055	3.597	0	0	0.932667	0	2.52003	2.58187	2.55567	4.10067	3.4222	3.53333	2.3866	1.51097	1.502	2.89001	2.72042	2.73664	1.63908	2.32949	2.10259	1.17108	1.72838		1.06266	28.867	26.5713
	1.18074	48.3567	75.2444	75.4667	47.2533	35.8855	50.7389	43.0542	33.1333	20.6951	47.8	65.6667	84.388	60.5926	66.984	34.1842	47.1932	82.7278	45.6955	46.4348	49.3446	40.4259	40.6244	3.64733	0	0	2.77433	0	2.57077	2.37977	2.48867	3.65377	3.33333	3.6889	2.51677	1.6618	1.6518	3.00697	2.95308	2.87401	1.6999	2.40341	2.26712	0.956607	1.51833		1.18074	21.2089	24.6975
	1.29881	36.9307	70.2222	77.9333	45.4248	34.4613	61.6452	49.7816	41.6668	19.6035	52.9332	71.6668	88.3777	48.972	59.8009	35.1369	45.0269	68.2137	39.5178	44.6143	48.7401	33.4934	31.76	4.72867	0	0	0.699	0	2.5821	2.44033	2.59967	3.8296	3.2222	3.55557	2.55753	1.71057	1.68847	2.99764	2.56998	2.72332	1.72893	2.48465	2.29224	1.13189	1.60098		1.29881	16.1283	23.6643
	1.41688	42.849	75.2668	69.3777	51.0886	29.8407	69.3691	52.1289	48.7999	26.6929	54.3999	74.3334	90.0473	48.544	56.8058	32.6728	40.851	66.0325	32.9727	33.6613	50.3056	37.1187	24.5291	4.17533	0	0	0	0	2.5981	2.78097	2.71133	3.4041	3.37777	3.68887	2.45567	1.35997	1.5898	2.83879	2.60988	2.9501	1.2831	2.40639	2.12403	1.15571	1.5327		1.41688	12.6467	24.4011
	1.53496	42.9793	71.9333	54.2667	52.8126	25.6035	69.9756	55.8805	49.8443	29.5256	50.7558	64.7554	84.6123	49.7312	57.3272	29.0526	43.461	64.244	26.856	30.0826	48.0727	38.5097	21.4692	4.96833	0	0	0	0	2.66237	2.7879	2.4	3.81283	3.37777	3.5111	2.1931	1.49363	1.62317	2.80816	2.49908	2.85593	1.61726	2.52535	2.20109	0.912556	1.37845		1.53496	11.4111	20.7592
	1.65303	44.7723	72.2668	42.8447	47.5829	27.169	70.1902	54.7479	45.8668	32.2387	44.8221	54.8442	83.0803	42.3224	50.3682	25.6211	40.3681	61.0454	21.9675	24.9258	45.7993	37.6518	23.6359	4.702	0	0	0	0	2.76863	2.46923	2.48867	3.3122	3.64443	3.55557	2.3341	1.78657	1.78143	2.76972	2.77981	2.82777	1.4512	2.47922	2.22254	0.922287	1.78112		1.65303	10.6636	16.9566
	1.7711	61.053	69.9556	33.5333	45.3281	42.9364	69.3414	48.4227	35.4223	29.4945	32.3332	48.5333	87.6323	39.4427	45.8469	29.1949	41.8528	57.0792	24.6346	20.8216	47.7068	38.8779	25.1909	3.69533	0	0	0	0	2.8228	2.29323	2.622	3.601	3.55557	3.46667	2.44807	1.64027	1.58253	2.78392	2.63185	2.81259	1.7448	2.39418	2.16002	0.992773	1.989		1.7711	9.956	17.8188
	1.88918	79.1643	65.6	34.0667	37.5352	59.6664	61.5291	38.4404	30.9112	23.2931	26.2002	47.1998	95.9473	41.8551	36.7774	30.9759	36.0545	44.4263	28.0366	16.3448	43.3446	41.2749	24.7166	2.71867	0	0	0	0	2.59623	2.53813	2.6	3.47057	3.84443	3.62223	2.38023	1.46023	2.44933	2.70503	2.71459	2.89183	1.53902	2.21754	2.18859	0.997217	1.59975		1.88918	8.8324	22.3516
	2.00725	89.1013	56.6442	34.378	35.221	77.3611	59.5441	35.6511	29.1777	25.7609	20.222	37.4223	99.704	35.8692	27.6525	26.3884	30.4141	39.0996	30.1163	12.7567	41.2835	49.0801	19.6352	3.127	0	0	0	0	2.8055	2.51273	2.778	3.38357	3.64443	3.71113	2.31407	1.5976	2.65813	2.83596	2.60074	2.85684	1.83458	2.3044	2.2388	1.08187	1.76442		2.00725	11.5457	19.7691
	2.12533	101.539	53.3111	30.378	27.2405	82.5899	52.6756	34.831	44.4446	22.4837	18.7112	35.222	104.712	34.5265	24.6344	26.6695	30.5437	32.8448	27.1046	17.5648	38.5303	42.6168	19.4892	2.699	0	0	0	0	2.60593	2.55407	2.6	3.59333	3.40003	3.48887	2.57423	1.4478	2.45117	2.72031	2.91441	2.65739	1.76662	2.45559	2.20121	1.27138	1.58764		2.12533	15.7873	13.4076
	2.2434	98.42	52.6221	37.5557	22.6661	78.4923	45.8517	42.478	55.2888	26.5894	24.7331	37.6444	109.531	34.8963	21.8347	24.4138	34.6902	35.3283	20.8519	25.3879	26.6014	41.0202	16.958	2.59333	0	0	0	0	2.4169	2.57493	2.44467	3.5069	3.71113	3.55553	2.21343	1.70563	2.81657	2.7038	2.70292	2.76992	1.61274	2.20538	2.32883	1.20226	1.60161		2.2434	15.0835	7.64113
	2.36147	99.0693	51.7778	41.1557	21.5609	80.0121	37.3951	42.0836	61.3332	29.3412	29.5556	36.6667	103.943	31.3705	17.7817	25.514	38.2497	32.0379	18.5442	27.527	22.2984	37.8525	12.6719	2.986	0	0	0	0	2.7564	2.7324	2.489	3.43327	3.59997	3.66667	2.46697	1.84197	3.46833	2.9077	2.83377	2.93602	1.49619	2.50155	2.48469	0.976026	1.6504		2.36147	12.5506	13.2065
	2.47955	95.826	50.6891	44.2667	23.8896	61.6478	36.4191	28.4914	42.5111	35.3772	32.2889	39.2888	92.1577	19.9868	17.1652	29.5749	38.9658	24.5367	18.8607	27.563	19.8591	38.6048	8.5951	2.68833	0	0	0	0	2.57013	2.72927	2.511	3.262	3.66667	3.60003	2.53557	1.52423	3.14837	3.03781	2.9317	2.69634	1.6672	2.31046	2.17923	1.2117	1.53005		2.47955	12.5659	19.3039
	2.59762	113.274	51.3999	44.9777	30.1868	51.1263	39.3039	17.5923	26.7779	37.6023	33.7777	35.7333	91.673	15.9135	9.6221	30.0873	34.6535	23.9661	22.4015	23.0632	19.1955	35.396	8.21638	2.411	0	0	0	0	2.62513	2.42913	2.88867	3.3122	3.64443	3.26667	2.33363	1.6152	3.33633	2.69279	2.77144	2.80309	1.90666	2.40516	2.43052	0.889364	1.45118		2.59762	13.948	21.9525
	2.71569	126.783	49.4222	45.9113	30.6049	48.9021	43.7467	16.4434	27.4446	32.6644	30.3111	34.0891	88.0567	18.5425	9.53207	27.4185	30.0378	27.5156	23.1141	18.7183	16.2152	23.7647	6.52561	2.54767	0	0	0	0	2.45743	2.63027	2.66633	3.8328	3.53333	3.73337	2.68763	1.68527	3.08063	2.91905	2.69607	2.90749	1.81099	2.49909	2.28657	1.05463	1.63452		2.71569	14.5751	23.3169
	2.83377	127.157	37.3999	58.2443	31.1478	47.0827	39.384	21.885	27.8888	23.5644	29.8001	37.7557	81.7727	28.1372	8.96287	24.281	26.8736	31.0998	21.523	21.7102	10.9603	19.5755	11.3453	2.88433	0	0	0	0	2.60167	2.91357	2.71133	3.4902	3.46667	3.73333	2.47977	1.76767	2.8627	2.74017	2.65959	2.56007	1.74224	2.37443	2.19561	0.922321	1.3667		2.83377	11.8236	19.6435
	2.95184	113.34	36.0442	76.711	38.3713	38.6933	37.0405	24.6507	26.1112	17.3248	30.9333	34.511	74.0983	36.9598	11.2159	23.496	20.9771	32.0867	17.6274	22.5789	9.35424	22.8624	14.3294	2.52433	0	0	0	0	2.8007	2.71003	2.77767	3.41763	3.9111	3.55557	2.30663	1.8605	2.87583	2.68902	2.81819	2.51102	1.95376	2.16126	2.34836	1.09421	1.73777		2.95184	9.45643	15.697
	3.06991	88.4277	51.3333	87.9333	39.6572	25.914	48.6169	23.0747	32.2889	19.867	30.3999	30.3779	66.386	36.5129	15.5804	23.2881	16.6157	33.4219	13.2774	24.908	9.49771	28.4148	20.4827	2.55833	0	0	0	0	2.66833	2.57593	2.64467	3.44483	3.4	3.73337	2.44307	1.8289	3.34157	2.62284	2.40708	2.66834	1.85582	2.2285	2.27764	1.12734	1.39762		3.06991	7.19003	15.3455
	3.18799	87.7743	57.8	80.4223	42.2142	22.8121	54.1509	17.7862	32.5557	22.6886	37.2	27.2667	62.0723	29.5534	16.2846	22.9714	14.1106	37.3334	11.8328	26.3234	8.25402	32.5428	26.7614	2.53133	0	0	0	0	2.681	2.5493	2.711	3.58753	3.64447	3.82223	2.0791	2.00463	3.2024	2.77957	2.77877	2.49024	1.65113	2.60802	2.18457	0.849701	1.57112		3.18799	5.83917	14.6956
	3.30606	74.822	62.9556	86.111	50.0995	35.0733	53.1974	17.5327	23.8446	27.6955	47.3778	29.0888	64.236	24.3084	18.3736	23.1117	12.2088	45.6584	12.4091	28.1804	7.35335	26.1818	28.0715	2.32267	0	0	0	0	2.87443	2.64927	2.95567	3.4788	3.44443	3.8222	2.19097	2.06427	2.8183	2.43964	2.5883	2.58351	1.86646	2.49778	1.93518	1.02797	1.25298		3.30606	8.21617	10.1993
	3.42414	67.2583	64.8668	88.9333	50.862	33.8709	48.1458	18.031	26.0668	30.0919	49.0221	30.1553	64.1553	21.0422	16.3783	22.1718	15.7025	52.7363	16.0177	26.9942	8.30857	25.0502	25.0509	2.72867	0	0	0	0	2.8244	2.6316	3.02233	3.35707	3.6222	3.59997	2.32117	1.86923	3.20593	2.31684	2.79113	3.02905	1.75892	2.43408	2.09368	1.09247	1.61764		3.42414	7.83567	8.57817
	3.54221	53.352	64.6221	105.289	50.6615	25.5591	40.8311	18.6382	27.6668	35.9635	45.4667	28.7332	60.838	17.8289	13.2901	21.6883	18.6473	46.3056	16.3026	30.8418	10.9345	32.8391	24.2747	2.583	0	0	0	0	2.74173	2.4563	2.84433	3.6602	3.88887	3.82223	2.04793	1.75087	3.2515	2.63788	2.6566	2.57051	1.61931	1.9799	2.26972	1.17952	1.44687		3.54221	10.3706	10.6017
	3.66028	66.9447	66.1111	114.578	53.0599	23.0187	37.0261	18.585	29.7111	30.2185	36.0668	33.6666	47.2297	16.6039	14.1439	21.5903	22.9084	47.0216	15.629	31.2595	10.8733	35.4162	22.8006	2.33633	0	0	0	0	2.78757	2.68293	2.711	3.27483	3.35557	3.6	2.22217	1.91233	3.10093	2.59861	2.19123	2.21601	1.76188	1.921	1.6662	0.97334	1.52712		3.66028	11.8805	14.7241
	3.77836	85.894	54.4222	105.733	49.8648	28.03	34.7325	18.2058	33.0223	29.164	31.1779	35.9999	38.35	15.7962	12.9727	18.3045	26.0212	40.9211	17.128	31.2251	12.5156	32.9827	21.7109	2.62667	0	0	0	0	2.77273	2.98533	2.93333	3.30897	3.55557	3.4	2.24353	2.19037	3.3909	2.60607	2.31559	2.65234	1.44212	1.63527	1.80873	0.851089	1.43567		3.77836	10.0523	16.3508
	3.89643	108.596	48.5112	84.933	51.9894	22.2978	31.1384	17.8404	41.9333	26.1486	20.3333	31.9778	32.9557	17.625	11.8579	17.3948	24.6929	37.022	16.8537	26.5041	16.7519	29.4009	23.1611	2.49433	0	0	0	0	2.72393	2.79807	2.68867	3.32057	3.5111	3.4889	2.11537	1.9009	3.70147	2.36753	2.02196	2.84817	1.41163	1.91873	2.07348	0.83945	1.31134		3.89643	8.69543	18.4241
	4.0145	116.489	35.2222	56.4	49.5661	17.3432	26.8399	19.6608	43.9112	20.7555	17.6443	28	27.8287	20.1797	12.3431	21.2149	26.8011	39.1553	23.1931	21.4284	19.8523	24.9609	21.783	2.139	0	0	0	0	2.78107	2.95307	2.73333	3.30677	3.64447	3.6	2.3863	1.54783	3.58267	2.25105	1.78177	3.04758	1.25813	2.20969	1.38736	0.84187	1.60717		4.0145	9.5069	22.004
	4.13258	125.182	22.8891	45.6	46.6778	18.1096	31.8921	24.3001	49.5111	15.9227	16.7778	23.0667	24.915	28.4961	10.9443	26.8898	26.7596	39.7228	28.0908	17.0418	20.0222	20.7524	17.82	1.89967	0	0.177667	0	0	2.90113	3.0294	2.93333	3.60007	3.75553	3.5111	2.2577	1.539	4.06047	2.42949	1.8538	4.32464	1.28503	2.10766	1.58215	0.841396	1.35082		4.13258	10.7098	19.1203
	4.25065	125.332	18.5331	35.3553	39.852	19.3324	49.1661	24.9388	40.8223	15.1235	16.5999	28.6222	26.7703	32.9195	11.8763	33.3681	25.4043	40.6872	25.2687	15.7342	19.2248	19.2744	12.9896	2.47467	0	0.866667	0	0	3.0449	2.8947	2.689	3.45667	3.64443	3.48887	2.01827	1.20333	3.62013	1.99343	2.70633	8.34632	1.4911	1.88002	1.92472	0.790374	1.386		4.25065	9.03223	15.7455
	4.36872	112.863	32.6889	24.667	32.499	24.5644	54.2365	26.6164	34.4001	13.5626	17.4	25.0443	25.3307	34.4987	16.194	36.4304	29.0759	40.6879	26.9884	16.8108	19.0279	18.3483	13.1625	2.201	0	2.51133	0	0	2.96947	3.12707	2.33367	3.2006	3.64447	3.51113	2.0721	1.71877	3.09907	1.78514	8.62263	12.4207	1.34053	1.98311	2.33356	0.963533	1.52511		4.36872	7.08753	15.3948
	4.4868	118.455	38.8221	34.4	31.7032	29.3291	48.4132	19.4484	33.689	11.7392	18.0443	25.0667	25.625	29.0182	14.1104	38.1296	30.3024	35.1754	24.7455	15.709	21.5752	29.3443	14.5635	2.28867	0	3.62233	0	0	2.8133	2.98607	2.489	3.75153	3.82223	3.6	2.12717	1.63337	3.15733	1.86043	17.0093	16.0902	1.57038	1.84573	2.16611	0.73544	1.376		4.4868	8.5083	11.3386
	4.60487	104.609	37.5334	71.8	31.4373	37.3419	43.2615	18.5815	29.5778	11.6622	22.1334	25.9556	29.1503	31.4878	12.1599	33.2077	33.594	32.7896	21.4054	21.7722	20.4895	38.4668	23.1733	2.84433	0	5.111	0	0	3.08037	2.81097	4.46667	4.99647	3.8222	3.4	1.9655	2.021	2.82787	1.39969	25.8898	21.9661	1.50061	1.64454	2.74274	0.834399	1.43855		4.60487	10.7831	9.86497
	4.72295	107.169	28.7109	108.733	39.7564	34.9034	37.988	19.3314	28.6667	14.9284	29.1334	23.9556	33.192	28.8277	9.31283	34.7316	29.2104	27.338	21.4299	26.3522	16.2147	44.9038	24.3018	1.95	0	4.55567	0	0	2.97713	2.6515	8.51133	6.64443	3.73333	3	2.05667	2.74913	2.8539	2.28117	36.803	28.6312	2.0037	1.39187	4.98497	1.07378	1.40111		4.72295	12.1827	10.9831
	4.84102	95.1283	32.0447	104.022	49.0587	24.9043	40.8202	19.3732	35.4889	18.8381	35.1554	31.3999	37.5393	34.2045	9.6202	39.9006	23.5314	26.3967	23.288	24.4174	14.4668	50.3977	24.3701	2.57333	0	3.75567	0	0	3.16547	2.59673	9.15567	8.15833	3.66663	3.46667	2.01283	3.65853	2.47267	5.22941	47.2221	33.5	2.80606	1.84088	7.97636	2.4611	1.60905		4.84102	13.3433	10.8386
	4.95909	81.0367	38.1111	92.8667	56.5893	24.4434	46.7792	19.9643	32.0889	22.1002	34.6443	44.8442	34.214	40.7566	9.6982	34.9282	21.7688	25.1157	19.2551	24.1671	11.1427	45.5788	18.4334	1.67867	0	1.53333	0	1.63167	2.82937	2.90287	12.7333	9.3119	3.73333	3.64443	1.9298	6.2655	2.3057	7.23416	57.9061	37.2426	5.04038	2.32425	12.1748	6.16562	1.69338		4.95909	11.7035	10.7766
	5.07717	66.3263	36.1112	75.6443	53.357	30.0162	56.1455	21.84	21.0445	19.6566	28.9557	49.9331	35.1217	34.2407	12.8202	28.8811	19.391	25.9024	19.2095	26.4928	10.5384	33.9963	10.9779	2.04367	0	0.333333	0	17.3417	2.93	2.568	15.5113	9.64097	3.48887	3.33333	1.84073	12.4395	1.82273	12.3992	66.2825	40.7409	8.67903	4.70608	15.1506	13.5182	1.38495		5.07717	7.63137	10.3378
	5.19524	80.7067	24.3778	77.889	45.6055	36.5142	57.071	25.0907	15.7557	19.015	33.4668	50.9779	39.3993	20.6703	14.1887	23.8449	17.2378	24.8338	21.6422	29.7172	11.1261	23.2281	7.38712	1.88333	0	0.0223333	0	42.5367	3.08343	2.69867	16.1333	11.007	3.35557	3.6889	1.49687	19.2667	1.46733	19.9597	73.2283	42.0586	11.4106	11.1854	16.6116	22.412	1.30128		5.19524	8.85393	8.70993
	5.31331	106.433	36.0667	73.689	42.696	44.443	52.7445	28.6035	13.0445	14.1445	32.2444	55.0446	44.0193	14.5749	12.9244	25.4247	14.5011	22.7177	18.0093	35.4705	12.2493	17.1125	9.21786	2.15767	0	0	0	42.748	3.08587	2.52667	18.8	9.7968	3.24443	3.55553	1.63137	26.3967	1.63127	23.0546	78.8028	40.5853	15.7371	21.0658	19.6405	31.5427	1.28624		5.31331	10.2415	8.18997
	5.43139	116.776	37.111	58.311	36.8239	49.8953	43.4743	36.2549	15.0221	13.48	29.9113	46.1556	47.636	9.8531	11.3727	24.7112	14.7975	21.1613	14.2238	44.4239	12.3837	14.1068	11.0786	1.822	0	0	0	43.1807	2.6062	2.2824	18.0443	10.6812	3.44443	3	2.55137	31.1272	1.654	30.7159	85.6076	41.9258	18.2817	36.6771	25.2367	41.7643	1.6351		5.43139	14.0263	11.6218
	5.54946	111.665	28.978	27.8447	40.3902	55.158	39.2728	39.753	19.7335	12.1752	29.9556	42.5333	49.0483	12.6585	10.9729	21.2117	11.9453	18.7971	9.8025	44.7902	9.83268	16.3993	10.8997	1.84567	0	0	0	41.358	2.9195	2.48017	17.911	12.1307	3.33333	2.86667	4.00123	36.171	1.57677	40.2408	88.1331	47.4199	22.2104	48.0998	29.7549	48.0213	1.40155		5.54946	15.0269	15.3667
	5.66753	101.511	34.0444	21.6887	52.5657	58.7152	39.6814	35.2069	23.0221	14.2748	34.0889	34.4889	53.5563	12.7098	10.4879	19.4425	11.184	17.2789	11.6063	39.1399	11.3511	16.305	10.0449	1.763	0	0	0	40.2797	2.7363	3.0468	14.5113	13.5623	3.31113	2.84443	8.3473	34.401	2.91917	52.6722	87.7166	52.6124	19.706	53.0256	34.3939	48.2568	1.48904		5.66753	15.5604	16.7087
	5.78561	72.5183	37.6442	41.578	43.3076	53.7606	43.756	31.017	26.6667	15.6183	40.3109	28.5332	48.3287	12.5046	10.6163	16.4138	12.1583	18.9011	17.2712	32.7178	11.8982	15.006	8.98858	2.72433	0	0	0	34.7333	2.9182	6.44767	13.0887	14.7171	3.35557	2.91113	14.1681	30.5312	5.0811	60.3154	81.0182	60.0609	20.3876	59.7472	41.7389	44.2987	1.66371		5.78561	14.8063	15.6325
	5.90368	63.7327	38.3334	68	31.6972	47.0182	43.5095	22.1401	21.0221	16.3613	43.4444	28	44.458	16.1324	10.8085	14.2651	13.674	15.207	20.7218	26.538	7.93248	9.82139	9.36037	4.05667	0	0	0	32.6363	2.5918	16.3371	13.5113	14.7788	3.44443	3.06667	22.7873	27.4477	5.509	66.3576	71.441	64.7254	22.2008	59.8149	47.8345	39.012	1.48685		5.90368	10.2934	11.2522
	6.02176	46.349	29.1776	85.4223	37.1424	31.0341	39.6605	12.4629	14.8444	16.7859	41.7556	30.1112	41.9137	19.276	14.801	12.132	14.0146	16.9951	18.6601	26.813	6.27976	9.38167	6.79709	5.98	0	0	0	31.744	2.86863	29.768	14.7557	13.4897	3.19997	2.86667	28.7376	24.1074	6.98543	74.2776	74.9521	67.4347	22.6978	63.3987	52.4565	39.7916	1.61544		6.02176	7.2088	12.9629
	6.13983	42.9823	27.7553	94.4003	36.8166	27.521	34.9207	13.3731	17.8444	14.0346	42.4	29.6221	35.462	17.0855	17.3559	11.4307	12.9258	16.5421	17.2729	29.4023	4.48282	7.72077	8.65522	10.929	0	0	0	33.3797	2.84217	37.7622	16.2667	13.1207	2.86667	2.48887	30.6243	20.0502	5.76613	80.3834	80.6464	70.9154	24.6836	64.5418	54.3798	36.1791	1.48336		6.13983	6.31293	13.7362
	6.2579	42.2307	31.111	113.289	28.5267	41.8878	34.469	17.1028	20.5777	14.3813	43.4223	24.4443	33.4177	12.3954	18.264	11.16	9.45674	12.7548	13.3447	30.642	4.2748	9.46762	11.0117	22.9933	0	0	0	32.4303	2.65663	41.4759	12.9337	12.9859	2.93333	2.8	29.782	20.7065	5.18227	88.5815	94.2373	74.6027	26.6229	63.3552	55.9892	34.8555	1.22069		6.2579	7.8813	12.8698
	6.37598	43.113	26.8224	109.6	23.7576	45.5835	36.0775	18.5242	23.6222	16.8798	44.3777	25.8888	28.164	8.99713	19.2138	10.7203	6.68383	8.49314	13.358	28.3569	6.04908	8.64552	13.8592	42.504	1.02233	0	0	34.9587	2.52807	32.6652	10.2887	12.259	2.62223	4	30.6632	22.4093	5.6241	90.0409	106.921	76.4051	29.61	65.3374	54.9878	33.5099	1.35769		6.37598	9.5606	12.6275
	6.49405	53.2523	24.4667	100.422	33.4335	43.8333	34.4518	20.0774	29.3999	20.181	41.8444	27.3558	23.801	13.7101	16.8986	11.9911	4.07226	8.18933	15.8628	23.4038	6.53739	8.45332	21.0181	54.9697	19.0443	0	0	35.2687	2.83557	25.577	5.64433	11.2917	3.15553	9.44447	28.6671	28.9973	7.0209	94.9753	117.562	74.0964	34.0694	67.615	52.5986	29.4912	1.366		6.49405	10.5646	12.4378
	6.61212	71.2343	31.0442	100.489	43.0002	51.4226	30.3083	24.5929	30.8223	20.8064	34.8222	32.4442	21.496	21.4746	16.1744	11.561	5.08472	7.81802	16.6334	18.5234	6.34319	7.55002	27.9055	64.9013	57.511	0	0	32.0827	3.34717	26.2502	7.84467	10.995	2.8	10.5556	26.1491	32.5157	8.32497	96.2251	126.105	68.2436	38.8494	65.691	51.3226	31.401	1.17338		6.61212	11.6598	12.3812
	6.7302	76.317	39.8888	96.422	45.7223	46.8499	29.36	26.7275	23.3557	16.6483	29.5111	36.7557	14.7743	19.7551	15.9783	11.1711	5.42008	8.22551	16.6964	17.9172	7.61066	4.47928	33.7961	66.126	67.0667	0	0	32.3383	4.00767	31.367	10.8223	10.9165	3.24443	19.1556	24.03	38.5064	7.66047	95.3504	137.787	60.1638	42.6934	68.029	49.998	31.9276	1.53326		6.7302	12.268	17.0529
	6.84827	87.144	36.1779	90.5333	43.4531	37.6376	27.0556	27.5529	17.7999	14.0385	31.6889	31.6444	10.3647	22.802	13.6399	11.6766	4.17666	7.63223	15.725	15.7711	7.35994	3.2784	35.3231	61.223	75.6667	0	0	32.506	7.2514	42.2803	16.867	10.5092	3.15557	27.6222	20.3988	38.1538	8.10823	96.2958	139.359	60.2971	45.1646	66.6232	49.2685	31.1921	1.05933		6.84827	13.3636	21.5244
	6.96634	103.132	36.9553	83.3553	42.995	32.6968	35.6907	24.0102	17.3332	12.3227	37.6222	32.4443	8.90233	29.2298	11.5211	9.92708	4.24097	7.53829	11.4069	15.5073	6.88534	5.40997	33.2733	65.831	92.9557	0.889	0	51.8353	17.1917	55.519	26.111	9.3978	3.66667	34.8667	18.5473	38.1132	8.86253	92.249	140.532	67.859	45.7403	66.5911	48.5919	34.3834	1.10626		6.96634	13.4436	21.7055
	7.08442	114.032	38.5109	94.1557	47.4721	33.6221	46.9795	21.0582	17.4223	13.2546	36.5111	31.8002	7.53767	29.38	10.5927	9.27718	5.11714	7.54408	10.4354	15.8391	5.82007	4.31049	27.8086	65.25	111.355	4.73333	0	67.9063	28.0195	68.4567	34.4667	9.7384	4.93333	34.9778	17.0323	36.9685	9.6881	83.3845	139.462	78.3486	46.9631	70.0406	50.2021	32.9791	0.783075		7.08442	13.9356	22.0388
	7.20249	121.684	29.3999	108.266	56.6863	35.4017	47.9162	14.9245	15.6446	13.2051	32.8222	25.6444	7.02067	20.0847	10.1378	8.08251	5.79226	7.5922	9.73678	16.0449	5.12288	4.18205	21.9515	62.2077	123.378	9.6	0	75.292	28.4299	79.465	42.5557	9.1437	7.62223	29.4444	15.014	37.1173	14.2025	78.0114	130.124	86.5797	45.4969	72.3535	47.1906	32.3991	1.95241		7.20249	11.6752	20.8718
	7.32057	105.87	24.6446	118.933	63.1618	34.968	41.1064	12.7377	15.7779	12.1169	32.8442	19.4889	8.71933	14.1161	10.8115	6.81637	7.25136	7.21318	10.5135	12.4186	4.95159	4.73756	16.8884	52.1683	122.933	13.5777	0	81.0753	24.5035	93.8374	48.3113	9.48353	9.37777	29.0667	13.9859	34.0259	16.7505	74.9357	122.339	92.5156	50.9512	72.9068	46.9369	30.0626	3.23739		7.32057	9.8112	24.7239
	7.43864	69.372	21.5111	126.733	56.8367	28.9241	34.0736	10.114	15.0001	12.6625	33.7333	15.7779	10.332	17.032	9.47093	4.86124	7.03627	5.7276	9.25108	14.3777	5.17538	4.3618	22.8558	44.89	145.422	19.6443	0	84.0427	20.0664	101.77	61.6223	8.29483	12	28.3778	14.2877	35.0967	16.0614	71.5597	120.166	94.5691	57.4187	74.9004	49.6864	33.9561	6.08949		7.43864	9.0705	28.7544
	7.55671	50.8333	28.1557	128.666	48.7628	35.4635	29.7207	10.7142	13.6001	14.8852	34.9111	14.4891	10.761	21.5235	10.0257	7.45437	6.37616	5.85428	10.8492	13.3724	4.94112	4.4539	26.5681	53.3833	180.311	24.6223	0	86.054	15.5766	105.663	73.8887	6.63017	14.4889	22.5778	13.918	36.4372	19.1005	70.046	115.776	95.9046	66.2021	74.4556	52.3165	36.9209	8.77925		7.55671	9.50833	28.9513
	7.67479	55.1943	27.489	113.378	56.5757	48.8337	25.5345	11.7234	17.3778	16.6976	33.511	13.6002	8.56967	19.6555	9.92937	8.07349	5.10412	5.67647	11.9149	10.8991	4.53309	6.82832	30.2566	69.277	184.244	29.1557	1.223	84.2597	13.0393	98.4715	87.1113	6.07193	18.7333	16.7555	20.2841	40.4069	22.0285	72.185	116.468	89.0643	76.2605	70.2686	56.344	37.2975	11.4204		7.67479	9.99503	24.3723
	7.79286	54.04	35.4002	102.489	59.1105	41.1326	25.2844	12.8898	17.8888	15.8915	21.1333	13.1333	7.77567	13.1369	9.37457	10.8223	6.00255	5.36534	12.6409	7.94064	3.87327	7.71518	27.5088	76.4263	178.845	32.8	9.14633	84.3993	12.8912	81.3433	91.0667	7.60497	24.5111	16.8222	25.3186	42.788	25.1198	71.702	109.546	85.6669	80.3894	71.5408	59.7182	37.4099	16.8273		7.79286	9.0728	17.9926
	7.91093	51.8687	40.0221	121.667	66.3476	35.8643	35.3133	15.4373	13.0668	14.585	17.6888	11.2444	5.623	13.7311	10.0732	8.6445	5.88127	5.23743	12.8864	6.28877	4.11954	11.7029	21.5311	71.828	178.311	35.6223	19.7253	75.142	13.423	63.0425	98.3777	8.75707	28.1333	15.2667	36.2469	42.7991	24.7732	75.5948	102.9	80.6579	82.2888	72.3734	66.0547	39.5961	22.187		7.91093	9.23597	17.4816
	8.02901	40.1157	30.8444	126.844	66.5848	33.9839	40.4188	15.4902	10.4443	13.5168	20.2222	9.97777	5.47533	16.703	6.68327	8.9817	7.74568	4.99733	10.6186	4.1559	4.52824	9.14511	11.7974	65.1577	172.022	40.0223	31.2903	71.97	14.3457	51.7497	108.533	13.8052	35.0889	17.0667	48.8666	43.2898	19.0408	71.6145	101.172	77.7529	84.1452	74.5275	66.4544	38.9735	28.1206		8.02901	10.41	16.6138
	8.14708	25.286	24.9109	128.955	60.951	22.8088	42.6758	16.0169	9.33333	13.2822	20.2444	11.7999	5.26267	15.8489	6.8556	8.50797	8.12168	5.92358	7.19867	4.46328	4.14567	5.34529	7.17444	66.0687	168.178	50.3333	48.07	72.514	15.2711	46.7661	120.489	18.7469	42.8889	19.6667	60.4221	38.7993	16.1489	73.3943	104.854	75.6019	75.8326	77.6419	70.5035	42.2011	31.0532		8.14708	8.89357	13.7669
	8.26515	14.0953	20.2446	134.689	59.1448	26.0842	42.7652	16.1676	8.55557	13.9706	17.9336	15.1777	5.09067	15.8357	8.3956	9.46899	5.92402	5.94271	5.60684	5.8243	3.71468	5.30671	4.77205	65.282	176	87.5557	85.11	68.9897	18.8569	38.1716	127.533	23.2021	49.5111	21.5555	66.6204	38.3888	13.9008	68.6016	116.391	72.754	73.6085	80.4813	76.8246	44.397	34.161		8.26515	7.12107	12.2065
	8.38323	12.427	22.3556	127.978	45.6166	22.597	35.1131	12.0965	9.8889	16.8543	16.8444	17.5556	5.07733	16.0648	8.62993	9.00631	5.29416	7.67065	3.55064	5.12729	3.94516	5.75649	6.47522	61.7957	178.489	117.245	132.822	68.854	28.6729	35.8706	133.067	24.6193	52.3333	23.4	72.6927	35.0518	14.7464	65.6424	120.032	73.0322	77.2946	89.1402	73.5487	48.697	35.8533		8.38323	6.40573	12.0852
	8.5013	10.7633	20.0002	112.933	40.738	15.6284	26.5787	10.9194	11.9334	17.2831	19.022	15.1331	4.16333	15.1592	8.94147	6.88363	4.66065	9.94206	2.75895	6.20866	4.61968	10.6089	8.43901	57.7883	176.067	138.933	167.321	73.6933	40.92	39.2841	139.222	29.8843	47.3555	22.5334	67.0153	36.914	15.1553	58.0465	128.164	76.6567	72.4756	90.518	76.837	47.9933	35.5635		8.5013	7.1553	11.0598
	8.61938	12.5543	21.4666	90.8443	36.5097	10.2791	17.7883	8.30623	15.1111	17.4174	18.2444	14.8001	4.65133	13.9459	6.904	6.68932	4.72387	8.65193	1.90826	5.70995	4.42546	8.50523	9.4935	55.8663	179.378	153.933	177.365	75.3273	46.933	48.0287	152.133	33.52	38.8222	27.6222	60.8129	45.39	11.8078	60.5069	126.25	77.6688	72.6233	89.5333	76.2302	48.2867	35.6967		8.61938	9.40423	9.07027
	8.73745	11.063	25.5777	59.8443	25.1901	18.1398	13.972	7.03557	17.8	19.86	16.2222	15.8891	5.185	13.8334	5.058	6.43536	4.02722	8.49525	1.64168	4.64022	3.63577	5.13459	9.12977	57.6773	180.667	160.489	174.772	76.4343	50.6964	55.2482	151.022	44.5928	28.8	28.9111	54.7441	54.7887	14.0476	68.0003	134.963	79.3216	73.6852	89.5151	75.9635	48.8711	37.1338		8.73745	9.857	8.95873
	8.85552	8.05933	19.2888	57.4667	20.4151	21.3399	10.7594	8.4024	15.5999	19.687	13.2001	14.1999	4.81233	14.9466	4.74177	6.12518	3.52868	9.00785	2.11481	4.00692	3.71889	3.71331	9.47862	57.861	180.2	169.178	166.661	87.593	50.8183	57.3945	141.2	52.9663	22.5556	26.4889	45.8448	58.6823	14.8366	69.6223	131.707	80.6228	75.3741	84.9255	72.4546	44.4246	35.3668		8.85552	8.18807	12.4472
	8.9736	6.48167	17.7112	61.7553	17.7846	20.5128	9.04587	9.08853	12.711	21.8476	12.9334	14.1333	5.06767	12.4328	4.67543	4.48259	3.52342	7.52979	3.48415	3.0836	3.87292	5.85914	9.31231	58.071	176.733	173.956	163.631	114.628	46.3736	63.2524	125.067	61.0468	20.6445	27.6	41.6896	62.562	15.7347	75.1282	135.121	81.6717	75.5182	82.9025	75.5006	46.1841	38.5288		8.9736	7.13103	11.906
	9.09167	9.01767	16.9333	66.8887	17.53	20.9151	9.23903	8.20873	11.5777	20.8767	12.9334	12.5999	5.76333	10.8284	5.13587	4.30265	3.98066	7.219	3.90545	3.09109	3.17186	4.36852	9.38369	56.447	168.911	174.489	166.689	140.93	41.888	66.8599	118.022	64.9158	18.3111	26.8	36.076	61.7679	17.9461	76.9843	136.859	79.0382	69.8944	90.3503	73.0544	45.6609	38.6735		9.09167	6.86077	10.7638
	9.20974	10.3323	16.1557	67.8	16.3983	19.8949	8.436	9.4345	12.3557	19.1061	11.0443	10.8444	4.80467	13.4929	5.8768	3.87832	4.04058	6.98305	6.59663	3.2732	3.09956	5.8911	7.83748	56.123	166.622	174.311	162.071	143.145	37.521	59.7008	120.756	67.7138	16.2444	28.6	30.9145	59.5665	22.3878	81.2939	143.698	75.0111	67.9463	96.6321	72.2708	50.3787	35.8712		9.20974	6.58157	8.04207
	9.32782	14.101	12.8443	69.0667	13.1836	14.6367	10.7772	11.136	13.7554	18.8259	10.0669	11.0444	5.805	10.1329	5.2046	4.2955	3.66305	5.72213	6.59816	2.78664	3.49448	5.03208	7.79549	52.693	171.355	174.378	156.094	133.425	39.1223	43.2491	119.867	68.7383	17.9111	28.3778	27.9407	60.7754	27.4484	76.5018	138.471	70.4101	64.5268	100.181	67.8643	52.6587	37.5759		9.32782	7.3126	7.9835
	9.44589	20.6197	9.66667	54.7557	9.44237	13.4382	11.3179	9.85707	14.9112	15.7243	9.57777	9.93343	6.2	7.353	4.8388	3.96728	3.71256	7.82308	3.98297	3.48784	2.97934	3.65171	5.88731	46.5053	171	173.711	146.985	128.176	38.018	32.601	108.6	71.7182	16.6	26.2222	32.1801	58.0304	34.9568	76.3005	121.96	72.3699	62.6867	103.556	65.3369	55.3684	38.6484		9.44589	7.88507	9.01783
	9.56396	17.732	8.97777	44.3777	8.253	21.7376	8.2993	11.4883	14.5778	13.282	9.2669	10.1557	5.01733	8.4924	5.22077	5.18392	3.57968	8.20388	2.57197	3.88483	2.82977	2.48439	5.77386	48.7793	164.889	173.222	136.477	128.206	42.4785	23.9318	95	72.5338	14.1778	25.8667	37.5761	64.3177	42.6666	76.3477	107.187	74.9828	60.1719	114.527	58.9589	56.395	36.5483		9.56396	7.94923	9.47757
	9.68204	23.132	9.46667	28.911	7.98553	23.834	7.2167	10.4895	13.8668	13.8973	9.42233	10.0002	4.84067	10.9557	5.1154	5.18418	3.36111	7.34358	1.76582	4.36	3.32768	2.51979	4.86648	47.598	157.733	167.444	126.3	130.98	42.782	17.5497	87.0667	72.4299	15.4	22.4222	45.9765	72.6401	54.8127	78.5718	99.7959	79.0478	57.2442	118.05	59.8094	58.9477	35.9263		9.68204	7.1164	7.8307
	9.80011	13.2383	10.7779	22.3333	11.0566	18.5596	6.4417	9.11157	13.5557	12.5704	9.64467	10.2001	5.42567	12.4788	5.11493	5.53658	3.5383	6.40761	1.5828	3.51209	3.27023	2.6515	4.73959	53.1593	155.933	164.333	113.875	130.898	41.1845	12.9205	94.111	73.3107	13.8222	20.2889	52.2239	73.5563	60.0476	81.9695	92.7503	82.3521	59.1403	125.68	57.0348	56.2161	34.3595		9.80011	7.33053	8.22167
	9.91819		12.6667								9.6									3.44728																											9.91819
344SQ		Average pixel intensity																																	Average pixel intensity
		10 min																																	30 min
	Cells	1	2	3	4	5	6	7	8	9	10	11	12	13	14	15	16	17	18	19	1	2	3	4	5	6	7	8	9	10	11	12		Cells	1	2	3	4	5	6	7	8	9	10	11	12	13	14	15
	Distance (µm)	Tfn-A568																			DAPI													Distance (µm)	Tfn-A568
	0	7.61033	28.5156	5.6301	16.5442	54.0317	6.91967	14.6406	15.5926	10.4241	12.1399	12.7065	4.21553	8.50204	23.2657	11.0163	12.3901	8.89367	6.99118	11.9041	0	5.76167	5.34667	5.63933	3.667	6.44537	6.62227	1.4603	1.47158	1.59436	0.859375	1.3157		0	20.4125	18.1371	11.0142	13.5699	18.5714	16.6614	31.2424	22.6141	28.0989	20.1984	15.1295	20.911	39.8099	10.4123	12.3948
	0.11807	8.80633	22.8366	6.20613	18.8487	66.6217	11.957	14.2592	19.6895	17.0712	15.4682	9.0193	4.7053	12.8938	23.2657	9.45716	16.7671	6.90491	8.37584	15.2713	0	5.68267	5.486	5.68867	3.785	6.52893	6.6795	1.72252	1.33052	1.68951	0.930632	1.18664		0.11807	19.6832	19.5893	17.4696	18.4431	21.8044	24.541	26.5554	36.0655	28.249	21.9325	19.6287	23.1615	40.1132	12.2506	13.7042
	0.23615	8.05	18.7219	6.60373	26.4773	77.1073	17.6223	13.7801	22.0754	20.2966	18.1848	6.84297	8.70305	15.5852	23.2657	11.3994	21.6468	5.28349	13.5133	16.3932	0	5.643	6.46467	5.67767	3.85367	6.42657	6.30947	1.91739	1.43971	1.70811	0.953582	1.21091		0.23615	22.0707	25.7893	26.3593	24.7339	27.0518	29.819	30.9989	51.6691	35.0409	19.4275	25.5651	29.959	40.4948	10.7729	14.895
	0.35422	10.3557	16.3126	8.48027	35.5178	77.4023	15.4477	9.08213	23.9475	26.9664	15.0056	11.847	17.5025	17.6124	23.2657	18.4235	29.0119	5.17787	12.8552	22.5112	0	5.83033	6.80333	5.848	3.76767	6.41517	6.5293	1.54106	1.67105	1.88374	0.959733	1.27014		0.35422	24.1049	34.5573	28.6945	35.5157	28.0508	30.1958	41.2662	64.0303	41.3192	16.2022	33.5161	34.09	44.0997	11.4496	19.3463
	0.47229	15.422	24.4886	7.48217	40.6062	70.1787	16.327	9.03563	21.4331	25.2678	11.4845	14.5951	33.484	15.8056	23.2657	22.1925	33.4089	3.92665	13.4789	25.4153	0	5.82433	7.41733	5.586	3.79967	6.6326	6.53487	1.576	1.73134	1.68149	0.852103	1.25207		0.47229	27.3385	43.5008	25.2713	42.374	31.9369	35.1889	50.949	65.9661	45.3614	18.3465	48.4902	33.0258	38.5688	12.6469	24.6057
	0.59037	14.58	29.7251	7.95773	35.8471	59.473	13.1197	10.5184	19.8957	28.9436	10.7747	17.6663	52.4603	15.7272	23.2657	25.3175	36.3164	4.8949	10.0567	23.0985	0	5.75233	7.75933	5.65733	3.72	6.3717	6.53883	1.93397	1.65712	1.96586	1.05447	1.41582		0.59037	32.7956	47.7636	19.772	43.1564	36.4767	41.0835	52.3379	49.1505	46.9856	21.2008	61.7519	35.3796	30.1991	11.6852	28.8876
	0.70844	12.95	34.933	8.1578	26.3088	53.798	15.5983	10.8892	14.4076	26.2843	14.6225	15.3814	58.8524	13.4077	23.2657	24.2563	33.8847	6.27127	5.65157	17.857	0	5.61733	7.089	5.58667	4.14867	6.49147	6.52073	1.89549	1.4749	1.76889	0.873462	1.24183		0.70844	34.5402	51.3559	21.4013	44.4113	34.98	44.1559	51.3585	36.8742	41.1214	22.0286	60.1482	35.6746	27.6317	19.5565	31.5321
	0.82652	21.616	32.3014	12.0067	22.5708	57.153	15.912	11.3214	13.9984	18.9641	18.0315	14.1375	47.2604	10.6147	23.2657	21.4177	30.0878	6.50883	11.0868	13.0879	0	5.689	6.32067	5.55267	3.95433	6.5856	6.8643	4.50224	2.64327	1.67007	1.44656	1.60999		0.82652	43.4528	51.6076	31.3431	50.6339	36.7054	43.8683	51.1982	33.6497	27.2138	25.44	50.1772	35.7474	32.8122	28.4694	35.6439
	0.94459	19.1107	22.9103	16.7452	20.2788	59.4887	14.1877	11.6647	12.3908	18.3041	19.2385	12.3752	38.0304	9.25766	23.2657	18.4297	26.4658	5.76404	14.5335	10.7513	0	5.75233	6.167	5.546	4.03367	6.37133	6.67463	4.04454	2.73251	1.46918	1.71044	1.65785		0.94459	49.9296	47.6808	43.0139	52.6366	32.9394	42.1779	56.7147	38.186	15.6913	34.6403	42.2255	37.6369	35.7246	35.6289	30.0471
	1.06266	20.8627	15.6543	19.7086	14.1044	57.0773	16.975	11.7516	12.2714	14.3256	17.8938	12.2797	39.8249	8.57579	23.2657	19.9234	27.6824	5.99806	19.2924	9.15832	0	5.72833	5.93967	5.71433	4.066	6.64527	6.4402	3.44362	2.76912	1.97122	1.59412	1.84309		1.06266	53.516	40.7655	53.2922	51.6249	28.292	45.6177	56.5297	44.3946	13.6168	48.1702	36.183	40.7006	26.896	42.4384	25.917
	1.18074	19.2343	12.5492	17.5433	15.9246	64.6847	22.2247	12.5359	16.5585	15.0089	13.3073	14.6793	36.4917	11.2871	23.2657	21.1018	35.4295	5.55719	18.4566	14.6687	0	5.71733	5.62233	5.81733	3.777	6.56743	6.51063	3.59157	2.82472	1.9208	1.47132	1.72849		1.18074	52.7193	37.1506	47.2774	43.8649	24.1942	47.2641	54.6801	48.2121	21.4187	53.7717	34.9665	40.8212	23.7709	43.2353	22.7169
	1.29881	16.2247	17.2591	14.037	20.5228	54.07	22.9253	15.3652	22.9978	15.5201	9.17555	14.2693	35.104	11.2126	23.2657	23.8271	38.311	6.85807	12.43	22.7484	0	5.938	5.395	5.62767	4.05667	6.25773	6.36507	3.90693	2.58984	2.06852	1.64872	2.04179		1.29881	57.9081	33.5268	38.0686	34.8472	23.1841	45.6148	53.4563	47.3782	27.2514	50.3265	36.8625	35.2476	23.3415	38.9691	29.4365
	1.41688	10.1777	18.0591	11.3529	15.0487	50.0077	16.521	12.2837	31.8453	18.1334	9.35553	13.0445	31.8652	11.7694	23.2657	25.4999	30.4848	10.4418	8.40416	28.0285	0	5.93	5.46967	5.68967	4.142	6.72283	6.43847	5.28398	2.71454	1.72456	1.4924	1.91879		1.41688	59.7234	28.5108	33.6469	32.1496	23.4464	38.0033	52.3188	49.3	28.7566	47.122	43.42	28.5394	21.8467	32.7631	36.3934
	1.53496	7.08767	19.3877	13.6844	12.9346	46.7763	11.862	10.4732	38.878	24.2807	9.92638	14.5355	29.8989	11.7639	23.2657	25.4197	21.6887	12.1554	10.2617	19.3444	0	5.961	5.324	5.68367	4.35367	6.6682	6.53873	4.35337	2.72408	1.69606	1.59576	1.8273		1.53496	63.585	22.9091	28.8788	28.5118	20.1919	29.7328	57.5699	48.7734	24.9457	44.0498	42.0822	24.1958	24.4772	25.2313	34.4804
	1.65303	7.47633	19.7098	22.7084	11.046	51.1813	15.4037	11.1704	46.93	27.4186	11.4742	19.4058	27.284	10.7917	23.2657	26.0086	17.0079	14.2781	11.636	18.9242	0	5.714	5.38767	5.57633	4.285	6.5461	6.63353	5.53873	2.50132	1.75705	1.61209	2.0815		1.65303	57.5702	23.1483	27.1167	24.4165	21.3488	25.4441	55.5353	49.1619	22.5903	32.3838	40.1574	20.5701	26.1374	21.9861	31.1589
	1.7711	7.876	19.8596	32.3252	13.4607	53.2507	16.913	10.1135	43.4865	21.4752	15.6555	19.7183	28.7186	11.0887	23.2657	18.6671	16.3261	11.3151	12.6749	9.85772	0	5.77067	5.34633	5.49467	3.88867	6.43003	6.6582	6.83554	2.44354	1.76173	1.39885	1.79373		1.7711	44.495	27.0053	33.4993	27.6028	20.0559	22.1944	54.4365	43.0287	21.8644	25.8738	34.1302	16.2531	25.0154	15.4985	32.4099
	1.88918	9.379	19.4408	39.2296	12.9659	54.2627	19.6297	10.5244	43.8546	15.738	17.7109	16.5473	31.4661	10.3443	23.2657	14.6226	18.0673	11.9128	10.4944	7.24412	0	5.79067	5.288	5.87433	4.00367	6.6596	6.64773	6.81982	2.71474	1.56968	1.37066	1.73394		1.88918	31.76	32.0981	49.0194	35.8934	16.8647	25.6559	47.3854	36.6064	25.6189	24.8656	28.3335	12.4261	21.4585	10.9853	31.1475
	2.00725	10.2483	14.9911	39.2253	12.6547	63.1347	25.522	12.9631	40.9494	15.1487	18.3388	20.891	31.0605	8.84831	23.2657	13.8876	21.6464	10.6323	7.97909	8.79401	0	5.91967	5.278	5.51467	4.082	6.69	6.44113	7.40552	2.58211	1.50973	1.50623	1.78222		2.00725	26.5793	36.7135	52.3943	44.1727	15.6844	26.3594	39.9332	31.6665	29.087	25.5289	23.5571	14.3782	17.2008	9.77305	26.3953
	2.12533	15.714	14.5889	33.0582	13.6978	62.852	30.1433	12.9187	30.7093	12.4961	19.4492	18.0905	27.8258	8.75708	23.2657	13.3026	19.2243	9.29617	6.73804	7.97411	0	5.83367	5.127	5.786	3.92	6.43667	6.30253	8.25393	2.57661	1.4964	1.64604	2.16768		2.12533	26.1553	35.3823	43.5223	48.8881	13.966	24.7448	41.9084	29.7764	36.2399	25.9499	20.6335	15.954	16.772	6.31497	22.279
	2.2434	21.3407	17.3169	22.9312	9.17757	68.1703	27.2537	15.4833	23.6509	12.1155	22.6043	16.1943	30.9499	7.47354	23.2657	15.6316	18.3622	6.57075	9.7834	7.91233	0	5.63567	5.20867	5.637	3.95733	6.32713	6.554	8.35313	2.5007	1.50378	1.63293	1.95219		2.2434	20.7039	29.4109	32.3642	47.7929	12.3947	27.6774	42.9048	27.2026	38.6136	22.3877	20.4027	19.7197	18.1997	4.16371	20.7609
	2.36147	28.917	25.781	24.3034	11.7264	62.8673	36.297	16.2881	20.5587	11.9341	24.8462	18.9698	37.3108	7.40703	23.2657	13.87	19.6349	5.69472	11.2132	7.56316	0	5.522	5.41867	5.55667	3.84733	6.5985	6.42113	5.65623	2.53816	1.41027	1.4046	1.94902		2.36147	28.6589	28.1835	26.8232	45.3118	14.498	37.1101	43.3423	29.4206	31.653	17.968	22.023	23.8542	19.7158	5.46211	16.2893
	2.47955	32.0767	30.5678	23.3615	11.5079	58.146	42.1223	18.8201	18.4851	9.6574	24.8514	20.0065	37.2	5.03107	23.2657	8.79754	17.3131	5.48078	11.2618	7.76035	0	5.55733	5.386	5.71233	4.038	6.59967	6.39997	4.3962	2.58089	1.28943	1.5419	2.31631		2.47955	30.3313	22.8282	18.9858	39.2168	16.7621	30.4332	44.5384	33.3899	29.3056	14.627	22.3185	23.2191	20.543	7.2878	16.8623
	2.59762	27.477	29.7677	29.7844	16.5118	62.0353	39.826	22.2973	18.1932	12.1289	20.418	14.375	33.7735	6.42202	23.2657	9.54478	16.8066	4.75738	10.9806	6.24122	0	5.72367	5.10033	5.62967	4.062	6.6779	6.6449	3.56066	2.61283	1.39873	1.75136	2.27433		2.59762	34.1094	19.2188	12.3483	30.3973	17.5815	21.9014	43.8984	35.0157	25.0947	11.8987	25.6404	23.7593	20.778	7.2373	25.0799
	2.71569	38.433	21.9109	35.6294	16.6525	55.883	33.4437	25.0064	21.1262	12.7265	19.3575	20.2499	35.1889	6.99964	23.2657	19.1743	17.8816	5.94559	13.6671	5.78281	0	5.63733	5.11367	5.83033	4.35567	6.30743	6.7285	3.60509	2.3699	1.57352	1.62407	2.25024		2.71569	42.6568	15.8731	16.1524	27.6542	18.0993	19.135	38.4875	31.9659	25.0564	10.5536	30.0034	18.6427	20.072	4.46569	36.0762
	2.83377	32.9753	11.6998	40.9627	21.2045	62.476	32.4683	19.7268	16.0272	14.066	13.8139	25.2813	34.5328	5.96412	23.2657	20.4147	14.5411	10.6123	16.8299	7.70223	0	5.60867	5.58667	5.85933	3.8	6.6434	6.5348	3.79495	2.70364	1.5764	1.35946	2.87863		2.83377	45.0516	16.1789	23.814	20.8727	18.9575	12.8786	37.1613	21.9593	25.0399	10.596	32.5762	18.4101	19.4227	7.83577	39.5189
	2.95184	30.7537	12.5994	38.2046	19.3747	57.9253	33.6833	18.8183	17.0391	13.2002	13.2152	25.33	35.6816	3.86831	23.2657	21.5658	13.0977	18.2119	14.9443	7.46338	0	5.439	6.81	5.89067	4.072	6.51613	6.75157	3.62882	2.60128	1.85881	1.38787	2.4535		2.95184	45.715	17.199	29.4724	18.4215	20.0284	13.1356	33.6964	10.7932	33.5644	12.3503	37.006	15.981	23.9207	15.6514	36.0611
	3.06991	32.0423	16.304	42.9114	17.2719	74.6487	31.4497	27.2267	18.3621	11.3481	15.6363	24.6169	40.6358	2.51459	23.2657	25.3628	14.4509	22.4753	12.9546	6.52254	0	5.69367	9.129	5.884	4.18567	6.68117	6.41227	3.70209	2.61726	1.69173	1.85098	2.86456		3.06991	33.2426	17.717	31.8417	14.6708	26.4909	14.1355	32.3276	11.5423	35.0475	15.4085	33.0316	14.9284	29.8065	17.282	30.1351
	3.18799	28.1477	21.4105	62.3742	24.8843	78.842	32.3717	30.929	18.1829	9.77319	20.8431	22.1548	41.7854	3.53992	23.2657	23.1906	15.2951	20.3191	12.3019	5.21915	0	5.577	11.2937	6.05867	4.15533	6.2902	6.63007	2.85352	2.40993	1.74918	1.65138	2.55715		3.18799	31.9857	18.8323	31.2225	15.3708	27.4984	17.8709	34.2103	12.0676	33.7284	15.104	22.9259	13.2412	30.1816	18.2708	23.6244
	3.30606	28.2997	25.1741	83.3914	31.6854	80.0043	24.2713	33.8955	16.6759	10.7643	22.9645	18.1556	38.6639	7.27139	23.2657	17.2975	13.2975	19.2049	18.2299	7.89204	0	5.78133	11.0297	6.03267	3.98767	6.515	6.8431	3.1347	2.33645	1.83641	1.51903	3.22995		3.30606	27.031	28.6268	25.1289	16.9239	25.4305	21.6005	35.991	13.9572	33.2472	11.5164	17.5082	13.104	25.8207	22.5023	14.9521
	3.42414	33.5743	25.714	88.4228	32.6383	80.9003	26.1867	32.3408	15.0873	10.0577	21.048	16.4466	35.0387	9.62361	23.2657	19.2378	13.374	17.7488	26.6095	6.81593	0	5.58433	11.4697	5.83133	3.70833	6.69373	6.66757	2.53579	2.54539	1.65289	1.33282	3.06343		3.42414	23.3589	31.8094	24.0442	20.7947	31.5373	20.4972	35.2777	20.3343	30.763	10.4215	19.481	14.0086	21.6004	19.629	15.7055
	3.54221	39.1383	33.1261	86.3384	31.0067	80.993	44.1907	36.7709	16.3154	9.64194	16.9788	15.2254	31.4443	12.4898	23.2657	20.2854	11.9207	16.4793	32.4159	7.16116	0	5.66933	8.853	6.04233	3.79967	6.61797	6.63323	2.56258	2.47165	1.76592	1.63225	3.17624		3.54221	26.3525	23.9586	32.8396	23.7043	32.9239	18.5745	28.3701	25.3144	31.2623	13.1056	16.543	16.2061	24.4379	14.3541	17.4185
	3.66028	40.204	27.2344	71.4619	25.4857	85.2137	63.656	36.951	17.3295	13.0625	11.4832	16.4371	26.0672	14.5546	23.2657	16.7887	11.2965	15.814	33.5122	10.4778	0	5.48367	7.02967	5.86367	4.10333	6.5075	6.86523	2.40937	2.57729	1.93953	1.81611	3.57295		3.66028	26.249	24.9831	39.425	22.9566	28.275	16.1372	32.0782	28.2591	31.2689	15.665	13.342	24.7378	29.4078	11.8231	18.7438
	3.77836	41.2807	17.5879	60.5363	22.0909	88.6877	74.4327	36.8719	16.9721	12.6886	8.78793	15.5127	23.168	11.662	23.2657	10.8842	13.1219	19.3504	34.1299	10.9776	0	5.63833	6.114	5.80533	4.45733	6.41123	6.79617	2.5156	2.2093	1.9219	1.46163	3.18169		3.77836	31.8597	24.9204	46.0688	19.3958	23.1494	14.1892	34.0032	25.4265	28.2351	16.6949	17.194	23.885	28.424	10.3735	16.5356
	3.89643	42.2577	15.4163	53.0243	22.2009	91.8493	81.306	38.2713	18.8925	11.3879	8.60734	17.3945	26.5683	10.0779	23.2657	10.016	13.0179	24.6671	28.4738	8.99927	0	5.43433	5.81233	5.94267	4.11967	6.5009	6.64163	2.62333	1.96966	1.74637	1.6144	4.11092		3.89643	40.7908	25.1825	49.5944	15.7552	25.0138	10.5559	34.8336	25.9278	27.2065	18.5426	27.7925	21.0665	27.6607	15.3619	14.0421
	4.0145	43.6147	16.4443	51.4835	25.4603	91.092	79.789	26.4395	22.2072	12.3626	10.8678	16.9147	32.1657	11.9698	23.2657	9.46619	6.90632	24.2406	28.5526	11.2874	0	5.38367	5.40267	6.04067	4.138	6.53057	6.61483	2.62337	2.40916	1.60995	1.75437	3.97655		4.0145	46.9844	23.5836	42.7211	14.0054	27.1987	12.389	37.7955	27.0487	32.4648	27.567	38.5259	20.8487	21.3731	27.2725	18.1089
	4.13258	47.911	17.8819	46.5043	35.2206	89.5817	69.194	21.8398	23.926	11.6959	19.8325	12.503	40.4547	20.2083	23.2657	14.1478	6.48596	26.3419	30.2194	10.6378	0	5.357	5.38067	5.841	3.795	6.51047	6.65983	2.80832	2.00217	1.4786	1.76605	4.32123		4.13258	47.6885	26.8561	42.3244	10.3024	27.8824	15.957	34.6842	28.8324	36.3211	32.1166	50.1444	18.1756	15.5942	31.4635	27.9033
	4.25065	46.879	21.4417	38.3943	35.5375	97.7	55.9917	18.6478	27.0286	11.3606	31.2423	13.8435	45.1907	23.506	23.2657	16.5201	8.51846	31.7707	36.0413	14.8631	0	5.574	5.16467	5.64867	4.17333	6.66377	6.72353	2.67567	2.05314	1.55944	1.51782	4.20777		4.25065	41.6395	28.5425	53.2274	8.16201	27.8297	14.3293	33.2902	31.0417	43.7761	33.396	48.4736	19.6701	15.0806	30.9023	39.2277
	4.36872	55.2357	27.511	35.6327	28.0645	106.504	45.695	18.0774	24.7092	11.1457	33.2985	13.9996	47.8998	27.1964	23.2657	17.1692	12.6009	41.6306	37.0037	29.0147	0	5.469	5.32967	5.76667	4.431	6.86287	6.6263	2.63717	1.93243	1.24041	1.43524	4.90612		4.36872	35.8587	39.553	54.0942	11.6248	27.6953	11.7394	32.8868	33.2804	42.2071	28.681	45.1492	17.7451	15.4079	37.3274	48.6989
	4.4868	69.204	31.393	36.5402	24.7688	112.429	39.8297	20.3688	19.8189	7.58202	32.4145	13.9107	37.2276	30.1535	23.2657	15.8303	16.3361	43.4438	43.1807	50.2037	0	5.38167	5.071	5.66233	5.01033	6.64513	6.4205	2.77182	2.07725	1.08689	1.55898	4.17073		4.4868	25.6544	31.9715	44.1211	17.2076	27.6912	10.3835	29.9386	40.5543	39.9921	20.1947	41.3534	16.4059	11.9487	32.9418	53.6075
	4.60487	67.607	30.6676	41.2311	23.2315	106.608	37.1737	21.2845	16.1929	8.72982	30.2223	17.3017	22.4521	32.0642	23.2657	9.84075	18.6201	34.5104	45.3578	64.7628	0	5.816	5.34367	5.52267	4.192	6.61607	6.6639	2.54902	2.71375	1.32897	1.54956	4.62377		4.60487	25.8217	30.9835	34.8453	18.8812	28.11	11.1494	26.0432	45.6281	33.339	18.0939	39.2657	16.1896	13.2937	26.0049	54.4746
	4.72295	61.0397	28.5836	52.0435	18.3084	86.6	35.0753	31.13	16.064	11.4222	26.6466	19.1258	12.4424	33.0407	23.2657	7.88973	19.1486	22.583	42.684	62.8163	0	6.739	5.424	5.728	3.62933	6.61783	6.68447	2.83598	5.34894	1.43106	1.57414	4.21811		4.72295	28.869	26.5539	39.5881	19.0712	25.6161	10.7563	33.4991	46.5863	24.2939	23.4746	40.9022	17.0771	15.9281	21.8579	46.964
	4.84102	45.7133	27.7911	60.4877	25.9009	73.4877	38.9067	47.4861	17.7981	13.8245	18.6882	17.9234	9.06811	33.3959	23.2657	12.3762	18.5748	15.246	40.7792	57.739	0	8.02633	4.67333	5.83367	3.71533	6.60917	7.01223	2.78243	8.97995	1.41159	1.37536	3.69878		4.84102	27.2225	36.3103	41.6417	19.6196	21.8052	12.7617	42.4004	44.0637	26.0513	27.4227	35.1015	18.2749	22.9853	22.6746	39.4816
	4.95909	31.3667	26.0514	61.9853	30.8898	60.5847	39.7297	59.1615	21.4343	13.0767	14.0631	14.9531	8.35671	31.7141	23.2657	11.6765	23.2924	12.4723	41.5105	39.6384	0	10.582	4.70967	5.997	3.525	6.67747	6.82963	2.86809	14.3757	1.41385	1.25202	4.55192		4.95909	31.5854	49.8669	45.4278	17.0053	19.5275	15.3136	47.7144	39.8012	29.2758	27.9865	27.0562	18.4675	26.6717	34.7502	27.1853
	5.07717	20.7337	32.6928	63.5075	36.4117	65.421	36.704	52.8487	24.097	10.761	17.9763	16.7222	9.48832	26.756	23.2657	12.4658	28.6185	13.5394	47.2708	40.1055	0	12.1473	5.51767	5.74567	3.89733	6.34997	6.8442	2.68796	14.3299	1.37461	1.36397	3.952		5.07717	31.6905	61.9785	42.0172	13.072	19.9985	19.8958	50.1781	30.9326	24.6533	35.5774	23.2288	17.231	26.3582	47.7066	19.9831
	5.19524	17.5733	35.7878	63.3441	38.3272	72.0147	32.6333	41.0289	22.2876	12.4881	20.5411	17.1102	9.8486	19.6001	23.2657	11.4404	27.8128	17.1732	49.6694	50.8528	0	14.7047	6.92	5.829	3.69467	6.13927	6.66293	2.7163	14.7809	1.26459	1.42013	3.57887		5.19524	31.8509	51.4963	44.1006	11.7594	19.562	19.9282	46.7416	37.7249	17.4487	45.9217	20.9349	18.2842	27.1502	43.3027	19.8839
	5.31331	16.8607	33.1782	57.7283	36.5176	80.464	32.95	22.6365	20.9172	13.9383	27.556	16.8498	12.5144	19.8097	23.2657	10.8832	20.4393	22.0043	53.439	48.4819	0	16.1613	8.62633	5.783	3.68967	6.3261	6.67867	2.63047	14.0738	1.58603	1.43286	3.73359		5.31331	30.3822	43.5285	45.4264	11.3895	17.7719	19.019	46.0248	47.6852	15.1487	42.0504	22.9491	22.507	21.9759	32.1619	18.4524
	5.43139	19.0667	33.7255	46.8968	32.4775	95.3733	41.5963	26.6419	19.5613	15.4051	31.4304	15.7507	13.4802	21.0152	23.2657	13.4022	15.281	26.9132	49.5839	39.2987	0	15.7293	11.505	5.37933	3.83133	6.32507	6.5519	2.34442	11.5077	1.29633	1.48911	2.86525		5.43139	27.6064	33.9728	44.2512	10.2957	19.9718	22.5825	39.6399	51.2848	19.1676	36.9382	21.1465	25.8726	21.3637	27.2722	17.1549
	5.54946	41.9053	37.2251	46.9178	33.1767	86.1367	48.868	38.35	21.0521	17.3229	36.9499	23.7903	18.4445	20.0884	23.2657	16.0588	11.5412	27.807	48.6638	28.7769	0	12.9497	13.9543	5.14333	3.65833	6.40143	6.38153	2.74754	13.3825	1.21365	1.48944	2.8936		5.54946	28.175	34.6022	43.7782	12.3122	18.0505	27.4577	32.2954	50.4996	21.8353	35.7548	20.5323	27.9049	28.0828	33.038	17.9347
	5.66753	55.4773	32.9345	61.9332	30.8505	75.3873	53.7027	34.9388	25.4513	19.5441	42.1784	22.5147	22.8943	21.7815	23.2657	19.062	11.8097	26.2885	51.3671	18.4715	0	10.5943	15.0793	5.34833	3.16867	6.3093	6.33337	2.56336	12.1357	1.38907	1.47785	2.90451		5.66753	27.6945	38.8427	42.6073	15.2164	14.9391	26.9107	27.4666	47.266	22.9174	38.2643	20.8587	28.2506	34.1233	39.4707	27.2103
	5.78561	60.155	29.6265	59.2188	27.4239	73.469	48.7447	34.1625	28.8345	21.657	39.4382	18.9265	21.5748	19.0475	23.2657	19.2278	13.12	26.5656	54.5758	16.2692	0	7.611	13.882	5.587	3.897	6.72667	6.30557	2.59489	11.6377	1.3919	1.39869	2.85962		5.78561	33.382	37.5035	45.5679	15.9787	16.2116	27.0049	27.4198	49.8123	22.5972	37.36	17.5934	31.4032	38.0202	37.9023	46.9964
	5.90368	59.3577	35.0112	44.2137	28.4942	79.0257	56.2713	34.3549	33.6823	26.0625	29.4763	17.7619	20.4087	19.6881	23.2657	18.7599	16.1823	25.0056	53.8761	16.5245	0	5.12333	10.5	5.625	3.05667	6.24947	6.34463	2.9394	9.05363	1.65107	1.8062	3.02479		5.90368	36.5911	33.1007	51.0625	12.7383	17.3947	22.0991	25.7247	43.688	18.7739	36.552	16.1917	29.0443	37.5498	29.3925	55.8208
	6.02176	68.4837	32.1535	47.3959	30.1089	76.9793	65.012	37.735	35.9715	31.7659	26.1295	16.6618	17.1097	24.3225	23.2657	13.3376	14.7097	24.6862	50.2319	31.191	0	16.5453	8.31633	5.691	2.92767	6.26143	6.45767	2.57328	9.82237	1.2486	2.46481	2.62854		6.02176	33.8166	34.3913	53.3772	12.6105	15.8109	20.7841	29.0795	39.2491	19.2255	38.4835	17.4862	26.4707	29.911	22.6375	50.2276
	6.13983	86.854	36.4596	63.2698	27.8424	85.9727	65.928	40.9851	29.3096	35.2781	29.0075	17.4147	11.1454	21.7855	23.2657	11.1963	13.5492	24.666	53.6038	46.0626	0	46.774	6.08867	5.659	3.255	6.03067	6.3338	2.02776	8.50175	1.17217	6.09651	2.41393		6.13983	31.1108	35.4799	50.168	13.303	17.3601	19.7096	36.7375	39.8313	18.9486	39.678	21.9908	23.0277	24.8553	21.3496	36.9509
	6.2579	100.911	37.7859	68.5344	26.3967	86.503	56.156	41.0696	31.6112	32.9675	33.6653	21.4276	7.87079	24.8755	23.2657	11.0847	11.9056	25.3602	56.026	57.0244	0	70.2953	4.76267	6.09967	2.88233	5.9945	6.41907	2.3807	7.88956	1.27189	9.57047	1.64579		6.2579	33.4871	41.0432	45.9591	14.0823	19.2618	20.3103	36.8115	39.452	25.8478	32.4242	22.4291	20.4264	22.1212	20.5724	30.9311
	6.37598	112.804	41.4207	65.2021	21.7484	89.9773	49.588	43.2725	25.8987	25.8663	34.8323	28.1016	6.55964	21.3557	23.2657	12.2258	10.1593	24.6956	51.0034	52.2521	0	75.1197	4.24867	5.725	2.86	5.72667	6.04983	2.37428	8.02144	1.65735	12.9469	2.00009		6.37598	28.1746	47.2719	45.8598	14.5831	23.4105	21.9544	31.3595	44.8328	31.9597	28.4073	27.4959	21.7517	27.941	24.0161	21.5987
	6.49405	101.709	49.4042	63.1247	14.316	85.073	53.681	38.5739	22.2266	19.4523	36.0217	25.0729	7.54855	21.7997	23.2657	15.4606	14.9275	23.219	45.5011	37.279	0	67.3097	5.18067	5.427	2.71033	5.04807	5.71647	2.45709	8.97604	1.17669	15.3783	1.737		6.49405	26.6816	41.1985	51.1542	13.7274	22.6309	26.7485	31.0821	44.1404	32.1648	36.3261	28.9561	29.1145	29.0636	27.0324	23.4614
	6.61212	85.7473	55.3541	64.7974	11.1643	88.4663	63.6273	30.636	22.0888	17.7635	36.124	22.8071	8.05137	28.2078	23.2657	19.8263	14.6173	22.8013	39.0976	22.0073	0	58.3803	6.34033	5.372	2.65467	4.84663	5.83127	2.36501	7.0456	1.30329	18.1384	2.48143		6.61212	21.6013	37.9192	49.3063	14.3395	23.4254	26.9898	28.9186	38.198	31.5969	40.2023	24.0011	33.1065	23.5909	28.6196	26.9034
	6.7302	86.6847	40.4696	67.2849	7.8287	95.5803	73.1893	24.5709	21.6486	19.301	29.426	20.4794	8.09776	33.865	23.2657	22.3158	14.8241	21.8025	36.5765	23.995	0	51.1603	11.9293	5.51267	4.02767	5.37763	5.10653	1.98182	7.2339	1.18949	19.5472	1.92377		6.7302	22.0563	32.6488	44.9146	12.7887	26.0837	29.1011	28.5013	37.9686	29.1961	46.0357	23.0072	36.5288	19.3945	25.8479	26.694
	6.84827	80.296	30.7413	66.8041	7.30683	103.441	86.095	19.998	26.7011	18.314	31.4284	18.8134	7.99815	33.8147	23.2657	21.7129	11.59	17.0145	37.2606	38.9164	0	43.0377	41.8157	5.35667	6.769	10.8796	5.12783	2.09063	9.54478	2.00507	19.6904	3.19997		6.84827	23.6177	35.7345	41.0559	11.2654	29.3668	32.1796	28.6677	33.9623	21.0085	42.0145	28.9549	35.2386	16.2971	23.2636	22.8569
	6.96634	70.4143	33.6387	61.8954	7.2208	100.264	98.124	24.9878	28.9859	17.3972	40.9117	19.4886	6.99549	37.5222	23.2657	19.5038	10.8138	15.8529	31.6208	58.6172	0	39.949	84.9513	4.50233	13.0293	19.4983	4.6956	2.12004	10.1421	3.14879	19.6939	3.93589		6.96634	19.7211	34.9217	37.0318	14.5295	25.1154	29.2197	28.2655	34.169	23.0986	35.2801	30.9245	29.7174	16.0812	22.875	23.5651
	7.08442	70.9493	39.2737	55.2599	5.53457	81.354	106.018	26.8144	34.1117	17.2612	54.0252	19.6322	4.91723	38.2423	23.2657	20.1835	8.61913	13.6873	23.3278	84.6755	0	42.9007	118.789	5.18	25.805	25.2323	5.98383	1.65197	13.3146	5.55268	19.3135	6.17597		7.08442	19.2379	31.0455	42.2649	13.6273	21.2277	29.0215	25.7877	30.86	30.4322	32.8524	35.4678	29.6125	18.0616	36.639	23.0321
	7.20249	74.5253	46.3501	41.8241	6.54087	66.6763	113.431	29.9947	29.974	20.0211	69.5781	24.291	4.7491	38.3224	23.2657	19.1653	8.13242	16.3661	20.9404	93.2913	0	46.2027	135.921	4.91933	47.2117	27.6053	10.8707	2.07318	14.0079	6.71041	18.826	9.85769		7.20249	19.3277	31.6557	37.2373	16.3796	18.1203	27.2756	26.7095	24.3158	45.1665	36.1672	42.0776	30.5302	17.2498	59.2694	22.8393
	7.32057	88.5343	47.161	30.0679	5.35377	61.6077	112.188	32.6171	31.6571	20.2754	71.5374	17.6989	3.6729	42.0011	23.2657	19.6452	10.4538	13.9414	17.6623	97.3855	0	48.788	120.847	4.574	79.4227	28.982	25.3846	2.14492	14.3616	11.2757	19.5472	9.95733		7.32057	21.9787	37.4215	36.7149	21.123	21.2945	24.8244	33.5991	24.0053	52.7017	43.4781	46.7562	27.3159	16.8139	61.4051	19.8187
	7.43864	101.768	43.4651	28.5516	5.58247	57.3383	111.319	31.6586	28.6476	19.2836	68.1812	20.1884	2.26233	46.4203	23.2657	21.4445	13.7547	14.7073	16.5717	78.3624	0	55.4767	108.153	4.38733	108.371	34.6567	46.0104	2.63469	15.5157	15.9265	18.1614	10.7252		7.43864	19.3465	43.301	39.1756	28.9041	23.816	23.8661	37.5339	27.4791	56.2493	47.923	46.3679	25.8387	13.3501	41.9576	23.2433
	7.55671	103.395	39.3582	23.9291	5.73343	59.1563	96.0693	32.803	25.5418	17.3675	65.9254	27.2385	1.88691	48.9876	23.2657	20.0771	16.5792	14.1552	16.2526	73.0039	0	57.9617	106.179	4.73733	124.982	42.024	62.4151	5.65493	16.2442	22.2337	17.549	13.0477		7.55671	19.4387	41.2188	40.1889	30.1268	27.7219	23.4065	41.0485	31.0914	48.0389	49.856	45.3857	28.9557	10.2897	22.4184	30.1929
	7.67479	105.761	34.5791	21.7946	5.35413	61.2317	82.725	33.0624	23.2539	18.3365	59.577	34.4846	2.42932	38.645	23.2657	22.0548	17.966	16.0606	11.1212	64.559	0	59.22	112.209	4.348	133.705	48.4495	79.6747	12.8342	17.9728	27.2076	16.1513	16.1055		7.67479	17.6149	37.5203	43.6808	29.7992	28.7023	24.5136	39.6513	34.2261	40.221	43.4484	38.5173	26.8863	9.52022	15.9846	43.1934
	7.79286	110.349	31.7697	21.1184	5.65333	67.2603	74.7587	37.5205	22.9045	15.0385	52.4861	41.1245	3.94278	38.1645	23.2657	24.1499	14.2914	19.4967	5.4849	50.9337	0	74.4443	131.012	4.46133	132.486	49.7689	86.769	20.2813	23.0104	30.0555	17.8865	18.9887		7.79286	16.9388	32.0768	35.9758	28.2617	23.1274	26.3586	39.487	34.8772	39.3481	34.1708	30.4962	25.4789	11.898	7.72578	47.3366
	7.91093	115.318	21.5229	22.7604	6.28973	62.2883	70.8707	35.3555	17.7182	18.5216	49.503	39.337	3.41029	36.4353	23.2657	23.8787	8.07071	28.2926	7.66369	64.8153	0	100.979	144.617	5.438	135.188	46.4776	84.9235	23.2473	24.5588	32.9037	20.9863	22.508		7.91093	18.2383	30.9529	22.7708	25.4201	23.001	27.1535	45.2008	34.1103	40.9466	31.3834	21.8283	22.3516	11.8468	5.76156	53.4204
	8.02901	122.696	16.6771	25.4588	4.83403	60.282	74.6167	31.9283	19.3703	23.6755	36.5452	41.107	2.69544	33.3021	23.2657	17.5232	9.16018	35.1028	8.71706	68.0498	0	119.89	141.855	6.123	139.185	43.0078	75.5905	26.3509	24.5358	34.3921	25.9019	23.107		8.02901	17.9422	29.6971	16.3376	27.2655	27.4714	30.3422	49.8903	28.7804	42.0224	31.6872	25.2876	22.0713	7.79665	8.15178	58.1236
	8.14708	120.554	16.3018	29.2492	5.0037	63.867	59.2333	31.0715	15.0852	23.6334	32.2207	37.2787	3.63151	33.3189	23.2657	13.7843	8.40845	41.8377	9.48739	59.8649	0	114.543	131.468	7.925	162.933	40.5241	61.2545	28.1875	24.9971	35.9426	32.0282	25.3099		8.14708	18.8074	27.4871	14.5667	25.2536	27.2423	33.0008	51.4265	24.6101	42.7343	34.027	27.191	25.3487	6.37843	10.652	51.397
	8.26515	121.3	14.2175	24.8787	5.97877	61.5037	51.067	27.748	12.3904	28.4539	30.5265	40.286	2.78445	30.9878	23.2657	11.0218	10.6818	39.4834	8.81117	45.8919	0.177333	107.614	119.154	14.5487	180.286	39.9296	52.7427	34.3441	28.5034	37.5493	37.4146	28.7295		8.26515	13.7984	26.1462	10.2473	27.0478	24.2907	28.8222	45.4785	18.1134	32.7397	37.2861	26.6976	27.382	7.6589	16.6771	42.2821
	8.38323	108.83	20.124	23.1551	7.80203	55.038	49.654	21.7973	10.7724	31.3116	29.454	44.7994	3.13722	25.7621	23.2657	9.58615	14.4447	36.5578	6.22122	30.6783	3.249	103.52	119.761	30.629	179.274	38.6635	46.3959	41.5384	27.7362	38.1097	43.0023	33.98		8.38323	15.077	23.866	5.50479	29.0886	21.4342	26.5093	43.2335	17.6766	30.9823	38.9825	31.6842	26.3324	8.18283	21.3013	34.7502
	8.5013	106.191	20.7915	16.7604	6.81577	52.6253	41.3727	20.7105	9.5216	29.34	29.186	45.971	3.12874	23.6777	23.2657	7.56801	18.4333	36.4197	3.79665	20.9643	19.7763	99.558	115.51	47.773	164.804	37.9421	42.4192	46.7941	28.5788	36.0979	52.7346	35.0972		8.5013	17.39	21.7843	4.06423	28.8052	20.5552	21.7267	43.3182	14.5325	33.0347	36.8691	37.7175	21.7804	8.2881	20.7464	24.4727
	8.61938	96.567	20.6427	11.3966	6.25393	47.4403	28.7727	20.8358	9.04167	34.2502	27.5476	50.7649	1.98445	24.6802	23.2657	7.03766	21.1704	45.3456	3.45063	11.8071	42.7803	97.1203	112.89	68.7633	146.094	40.5603	40.7656	53.9183	29.1831	38.9134	62.6678	34.8417		8.61938	15.7525	14.7298	3.24501	26.7656	15.3181	15.2889	49.7734	16.3226	33.5097	34.83	38.9706	20.9531	7.10623	16.7476	20.6043
	8.73745	83.101	21.8855	7.57197	5.44587	50.3103	19.9327	18.0342	8.62777	34.134	29.616	50.2802	2.44782	27.5262	23.2657	6.38053	16.6858	45.0853	2.50183	8.59177	76.5487	100.223	113.424	91.711	125.09	42.1251	41.5461	55.1682	25.698	43.1465	66.8638	34.9884		8.73745	12.2616	11.3175	2.73685	25.0836	13.4921	12.3051	59.6597	18.4757	32.1816	31.3296	35.1089	19.7034	6.57906	14.8193	16.0943
	8.85552	75.861	23.5878	7.6486	5.7716	45.557	17.198	16.4426	10.6613	34.3796	29.5213	60.3317	2.04864	34.3359	23.2657	6.60516	17.3625	41.9684	2.88331	6.8335	100.471	121.573	102.463	106.746	109.661	42.0356	41.2887	56.5697	24.6778	45.8512	75.8129	34.3139		8.85552	11.4091	9.97232	1.63243	22.7204	13.5502	9.50113	66.6655	15.9557	28.4334	30.8542	31.8196	18.1241	5.70166	17.1092	11.2077
	8.9736	79.1923	23.4075	6.68883	6.18783	34.3553	15.6923	17.6695	10.7203	38.549	27.964	59.1901	1.83012	39.3819	23.2657	7.66968	20.144	37.5957	3.03119	6.46466	103.682	132.47	101.363	114.644	107.846	45.5715	42.6383	59.5145	26.1967	50.2754	85.696	34.2545		8.9736	11.0018	9.39172	3.41856	21.2058	11.2898	8.13772	61.3333	13.4179	20.4923	27.7052	24.6579	19.9892	5.1716	23.1119	7.51692
	9.09167	79.6803	19.9717	8.7446	6.29863	36.3563	11.9487	18.9431	11.1177	41.6094	29.1815	56.2073	1.8222	46.9131	23.2657	8.26532	17.2397	35.0256	1.99645	6.0942	104.482	142.393	111.967	114.696	117.772	51.9167	42.1692	56.6357	29.5235	57.9942	92.5103	31.6974		9.09167	7.36501	7.72561	3.53836	18.7175	9.72472	6.83605	46.3983	10.2181	14.7693	27.4726	16.8652	22.0193	6.52139	23.196	8.24767
	9.20974	78.786	15.5663	7.2416	5.646	31.1533	13.9483	18.5097	10.9886	36.2492	27.7009	55.0005	3.4751	47.1311	23.2657	10.0349	14.1416	33.0806	2.51194	8.1995	106.051	151.047	124.88	120.117	132.481	59.7348	38.73	54.3527	30.3779	69.5313	96.8757	29.5578		9.20974	7.58287	10.0769	2.60107	18.7157	9.17876	5.7156	35.128	9.64055	16.4758	26.6249	16.7009	29.1299	6.77292	19.4014	8.81946
	9.32782	63.0817	13.4127	8.49453	5.72553	23.7853	13.8013	15.2469	8.82783	31.328	27.7453	53.9776	4.04965	54.9802	23.2657	15.1985	11.9693	26.7426	2.55285	6.2549	114.983	142.206	133.266	138.678	153.967	65.3796	38.6319	56.4725	30.139	75.9136	96.3441	29.1038		9.32782	11.065	10.7811	3.1046	18.9926	8.12031	5.74395	29.6149	8.11454	15.054	29.8995	20.3146	32.0324	6.88776	20.7221	7.68668
	9.44589	44.2823	11.1107	7.37057	5.20983	20.5537	10.5047	12.2724	9.2639	31.0317	25.9686	47.9158	6.00156	49.9819	23.2657	17.7794	10.6921	23.8712	2.85086	6.15737	135.985	127.16	130.919	150.024	147.823	63.401	41.7282	59.5199	35.4299	84.1914	90.4343	26.1748		9.44589	13.6485	12.2609	3.51473	21.7553	8.67359	6.81038	31.7163	7.11707	14.3481	31.14	22.366	30.495	6.75199	19.0358	8.74886
	9.56396	35.887	13.4904	7.35633	4.7746	16.0323	10.5313	9.58333	7.7689	29.9744	28.0877	40.0562	4.05649	46.4924	23.2657	12.96	12.3697	24.6766	2.95032	7.20418	149.957	119.485	138.208	158.755	140.494	61.3986	40.2289	61.0841	37.3056	92.8728	87.7376	29.8409		9.56396	14.0342	14.4276	6.44819	21.1623	8.6256	6.4327	30.1212	5.5409	19.1554	33.267	19.7704	24.3401	6.72118	11.7924	13.2335
	9.68204	23.715	16.8382	8.3235	6.73297	14.2503	8.67867	9.72627	8.55387	26.3319	25.7836	38.4757	2.86923	45.3124	23.2657	9.40361	15.4532	26.3905	2.25299	7.73563	154.618	115.586	143.894	155.752	135.435	62.3224	39.0474	65.7288	39.3716	98.7474	86.4273	29.03		9.68204	10.8963	12.9961	13.135	21.2047	8.22221	4.87325	25.6334	5.76608	19.2074	30.6785	20.9018	16.8051	5.05372	5.24139	17.4949
	9.80011	20.1047	11.7154	10.5901	5.8831	13.986		8.2554	7.94577	21.1005	21.5699	45.3867	2.49864	40.9509	23.2657	5.48264	14.6281	23.5267	2.45044	6.96442	140.947	111.331	150.104	149.156		64.2707	43.9736	72.1576	44.8269	106.88	80.3342	29.4502		9.80011	9.67204	11.0646	20.9361	15.8438	8.28525	5.62416	20.2991	4.85704	16.8488	25.2439	20.9415	11.7836	3.3448	2.87198	20.385
	9.91819																												81.7876					9.91819					8.55286				12.0361
Fig. 2g	Peripheral Tfn signal intensities in cells (dots) from (F).
	Graphs were plotted and statistical calculations were performed in Prism 8.
	10 min			30 min			60 min
	393P	344SQ		393P	344SQ		393P	344SQ
	65.3413	21.616		28.5151	43.4528		11.3423	47.3979
	69.4001	32.3014		34.702	51.6076		22.7653	44.5518
	95.0887	12.0067		51.6696	31.3431		13.971	31.443
	60.4489	22.5708		52.1534	50.6339		16.583	45.8572
	25.6085	57.153		53.222	36.7054		23.1546	33.6177
	23.805	15.912		51.6575	43.8683		20.8102	48.0591
	48.5217	11.3214		27.9557	51.1982		12.9759	68.2377
	19.1778	13.9984		60.2259	33.6497		27.6365	44.7582
	50.0804	19.9098		43.3746	27.2138		13.0879	94.2221
	105.289	10.8693		41.9395	25.44		1.31546	47.6835
	81.3998	16.4063		41.441	50.1772		48.2346	50.6409
	67.8397	16.2159		30.3283	35.7474		27.2897	90.1752
	65.6656	25.9388		45.8439	32.8122		24.7545	58.8958
	65.1748	23.663		25.9344	28.4694		15.1459	56.7652
	34.9175	12.0862		39.4407	35.6439		11.236	43.589
	47.0374	18.9641		78.2425	76.5251		13.5879	45.2713
	113.119	18.0315		52.2204	24.944		49.2346	29.0385
	27.3424	14.1375		10.4391	44.2968		41.359	78.3576
	43.3096	47.2604		14.0794	53.0601		33.5876	37.6113
	35.7063	10.6147		46.2097	56.7637		9.34861	51.8559
	48.9984	23.2657		21.6076	76.6327		17.1349	43.2019
	35.727	21.4177		40.3604	42.9634		22.2356	96.9947
	99.236	30.0878		37.694	15.487		30.2356	51.3588
	89.2346	6.50883		57.1608	17.2835		44.236	128.065
	101.236	11.0868		16.1619	63.7919		46.1476	89.2346
Fig. 2h	Perinuclear Tfn signal intensities in cells (dots) from (F).
	Graphs were plotted and statistical calculations were performed in Prism 8.
	10 min			30 min			60 min
	393P	344SQ		393P	344SQ		393P	344SQ
	8.638	88.5343		9.8112	21.9787		30.706	18.8225
	24.6446	47.161		24.7239	37.4215		20.7898	9.20154
	3.6729	30.0679		23.9237	36.7149		29.2691	23.6936
	63.1618	45.3538		5.38343	21.123		26.4812	15.9183
	34.968	61.6077		18.0938	21.2945		34.1471	26.0604
	41.1064	102.188		10.8228	24.8244		64.9592	20.068
	12.7377	32.6171		4.4275	33.5991		19.7263	16.8407
	15.7779	31.6571		19.9218	24.0053		39.7691	19.5446
	12.1169	21.2485		15.4101	52.7017		45.2347	16.7054
	32.8442	21.6214		18.1344	43.4781		56.2457	14.0971
	19.4889	38.5289		21.667	46.7562		62.2782	7.37698
	8.71933	17.273		9.23097	27.3159		38.284	28.5848
	14.1161	71.5374		11.6151	16.8139		72.2366	34.669
	10.8115	17.6989		4.91602	61.4051		62.1245	33.864
	6.81637	42.0011		11.1646	19.8187		51.4531	15.65
	7.25136	23.2657		9.04572	18.653		52.563	21.2114
	7.21318	19.6452		15.9719	27.8224		6.38757	13.5776
	10.5135	40.4538		23.5384	24.9892		73.2348	33.4619
	12.4186	13.9414		25.7748	8.26947		29.2876	42.3636
	4.95159	17.6623		6.29336	35.0382		26.2988	9.61081
	4.73756	97.3855		15.5614	34.8659		59.2189	24.3022
	16.8884	105.87		10.7812	9.83369		48.1426	30.8554
	10.3895	108.933		6.21939	4.94491		81.1736	16.8108
	14.5667	56.1834		20.123	7.99305		11.6557	20.6456
	20.2754	71.7126		6.86231	21.7074		30.1935	19.1246
Fig. 2i	In-cell ELISA of intracellular Tfn levels. Results normalized based on total protein content.
	Graphs were plotted and statistical calculations were performed in Prism 8.
	Time	Epithelial (393P,531P1,393LN,412P,307P,713P)							Time	Mesenchymal (344SQ,531LN1,531LN2,531LN3,344LN,344P,531P2)
	0	100	100	100	100	100	100		0	100	100	100	100	100	100	100
	5	82.0198	88.2537	75.947	95.4545	151.473	98.4528		5	64.4105	82.2445	85.2356	90.5446	127.152	96.2113	149.354
	10	90.5658	95.5768	64.4458	129.435	111.545	105.153		10	96.1637	75.4183	83.6734	99.4356	125.464	88.252	102.436
	20	105.521	89.6222	126.115	94.4515	120.456	75.3852		20	60.4959	58.1866	60.6848	81.1325	80.1634	48.5644	95.5431
	40	32.2038	102.272	96.5116	119.512	67.4123	94.4523		40	38.8019	20.0367	60.2539	12.4136	9.45149	33.4166	28.4354
Fig. 2j	Tfn staining intensities in perinuclear compartment of each cell (dot). Cells were pulsed for 10 min with Alexa 568-labeled Tfn and chased for 10 min with unlabeled Tfn. Signal intensities in perinuclear compartment after pulse alone (blue) or pulse/chase (red) were determined.
	Graphs were plotted and statistical calculations were performed in Prism 8.
	344SQ			393P
	Pulse	Chase		Pulse	Chase
	23.4639	13.3997		34.7465	26.4368
	13.6724	11.0387		21.2539	23.7873
	20.271	11.0339		25.7185	12.8298
	33.1161	12.0235		9.47993	19.2085
	62.6602	15.2276		11.1022	10.5116
	28.8033	11.36		11.7859	10.4613
	16.0505	18.6195		39.5396	14.2339
	36.9419	7.2214		10.4161	8.86614
	21.7968	10.834		5.77246	9.10537
	39.1756	12.3021		47.0694	19.588
	20.3082	49.1526		7.3262	14.682
	71.2937	30.177		13.0476	25.6798
	20.618	13.3331		14.3758	18.7582
	38.85	10.4311		23.543	14.2854
	36.0195	12.2188		8.07193	12.8779
	99.1073	10.2286		21.736	13.2805
	37.6441	41.4228		12.5035	9.16235
	15.0686	14.4227		21.3933	12.1252
	30.4817	10.9089		46.739	13.9861
	8.71505	11.9623		39.6808	12.6456
	82.4952	9.66107		7.09363	13.378
	58.8875	14.7179		15.6	8.82369
	46.1009	3.54286		8.0411	13.5029
	31.4839	5.93749		8.01433	34.1688
	159.391	13.2822		39.4195	15.9633
		7.23311
Fig. 2k	Tfn staining intensities in the peripheral areas of each cell (dot). Cells were pulsed for 10 min with Alexa 568-labeled Tfn and chased for 10 min with unlabeled Tfn. Signal intensities in peripheral areas after pulse alone (blue) or pulse/chase (red) were determined.
	Graphs were plotted and statistical calculations were performed in Prism 8.
	344SQ			393P
	Pulse	Chase		Pulse	Chase
	13.5501	31.9086		82.0036	6.99589
	92.6729	57.8111		43.4582	12.1856
	36.7689	40.8247		30.2199	29.8434
	26.54	30.326		29.604	73.1958
	25.1054	32.7249		46.6384	31.8902
	33.185	69.6327		62.7696	41.9712
	23.5265	27.7395		67.4293	28.6339
	26.8813	36.889		85.2784	32.7777
	60.8117	44.327		10.4448	95.2375
	46.17	76.7355		37.2756	25.7203
	9.75672	33.1939		37.6941	14.8309
	36.4499	45.6868		33.0452	13.8369
	13.9431	12.805		57.439	52.5918
	19.6239	39.6644		56.0833	37.2422
	21.4437	65.0399		95.1874	17.0276
	12.6468	33.5748		134.046	66.2255
	13.3953	34.1987		31.4706	45.3802
	33.663	18.4017		41.6547	17.9433
	20.2464	15.7498		30.7282	3.52706
	8.7246	17.1393		45.9143	10.0371
	39.0146	32.5546		12.8863	54.8958
	21.0581	39.882		58.4863	38.2075
	19.1768	44.6094		49.2059	36.983
	29.6057	19.7304		24.8352	67.5886
	16.0302	67.8441		52.3887	40.9807
		50.5106
[truncated: 305 more columns]

## Sheet: Fig. 3
Fig. 3a	Correlation of endogenous ZEB1 expression levels with Alexa 568-labelled Tfn signal intensities in peripheral compartments of murine LUAD cell lines fixed 10 min after initiating endocytosis.
	Graphs were plotted and statistical calculations were performed in Prism 8.
		ZEB1	Transferin
	393LN	0.006147	46.2366
	412P	0.011633	45.9295
	531P1	0.079729	77.699
	393P	0.020565	56.8138
	344LN	5.20778	25.1707
	344P	3.88478	16.6453
	344SQ	3.46338	19.6417
	531LN1	6.34875	23.956
	713P	0.098271	83.4407
	307P	0.068919	55.7683
	531LN2	6.79192	20.7316
	531LN3	10.9241	12.139
	531P2	4.93867	25.4358
Fig. 3b	Alexa 568-labelled Tfn and DAPI signal intensities (Y axis) on straight lines drawn from the PM inwards (X axis) in 393P cells that have ectopic expression of ZEB1 or empty vector.
	Graphs were plotted and statistical calculations were performed in Prism 8.
	Average pixel intensity
	393P_vector
		Tfn-A568																																															DAPI
	Cells	1	2	3	4	5	6	7	8	9	10	11	12	13	14	15	16	17	18	19	20	21	22	23	24	25	26	27	28	29	30	31	32	33	34	35	36	37	38	39	40	41	42	43	44	45	46	47	1
	Distance (µm)
	0	42.169	34.3336	68.0223	51.0325	14.1386	42.9614	32.6802	17.9554	31.5844	28.1556	44.7112	64.7517	55.7342	24.8389	23.2073	58.7799	11.602	23.3063	31.4244	29.6392	10.1695	12.8056	19.077	27.1011	28.5057	22.5181	17.7838	24.2026	41.6042	39.185	36.2319	127.335	33.0672	51.319	110.298	28.0334	42.4325	23.6306	50.2753	81.592	88.544	12.7846	41.4925	20.1503	35.7912	49.2117	36.9408	9.56451
	0.11807	48.3197	43.4446	87.911	53.7989	17.8316	49.3025	44.2997	24.1555	45.5531	40.6002	57.8	68.3767	81.0248	37.062	22.4434	67.8407	13.3173	34.7639	40.3437	32.2084	12.8433	11.8889	26.6363	33.1926	31.8713	24.3788	25.9603	31.0844	52.8352	54.482	36.8645	138.618	34.1505	65.8647	108.634	29.0995	42.7953	28.1466	69.8643	97.0858	92.8887	11.418	41.2314	18.8077	35.4397	65.1923	43.132	9.14422
	0.23615	49.7203	57.9109	86.0667	51.9501	27.8939	48.9828	46.2642	28.4889	65.1393	58.2	67.2222	68.413	85.6591	47.5661	18.7899	69.6769	24.5061	47.8723	47.9302	38.4506	11.52	15.3576	29.3496	35.2056	33.4624	24.2943	26.7032	40.0362	55.2293	70.6153	38.6117	143.967	37.3975	83.286	103.948	35.0606	45.3032	32.8586	97.9667	97.9893	95.8877	13.0055	46.8817	17.7853	43.0633	68.2183	50.4538	9.29686
	0.35422	56.9443	64.6	91.711	53.5019	36.625	46.8783	50.1562	34.5333	75.2925	82.5557	81.2224	66.6283	78.5092	54.5539	19.7404	59.5987	38.8282	45.7583	57.0718	40.7362	12.9304	14.7763	26.3973	41.8164	37.6023	23.8103	27.2725	52.8835	67.4382	83.0243	38.8481	132.67	40.1292	93.7617	97.3293	46.8312	41.9478	37.4372	121.54	114.344	114.478	15.7508	56.2668	23.6654	59.5085	73.0963	62.0573	8.79429
	0.47229	63.9023	67.9331	83.689	51.7351	27.4792	45.6184	51.8707	38.5779	82.4945	101.267	88.9113	65.5583	70.7943	57.8775	24.7306	53.9955	58.1114	36.3057	60.0675	45.1905	25.8298	17.9633	36.6503	40.0203	35.9625	25.539	37.9778	68.0596	83.6679	96.376	38.5914	117.859	41.2837	104.806	111.208	44.8426	43.7747	46.8876	129.215	120.948	136.458	19.4997	60.9071	28.3268	63.0076	70.6697	86.0525	8.72066
	0.59037	56.6593	69.2442	78.8663	54.4828	21.3587	43.0934	50.8473	38.4001	75.6878	115.4	89.0666	66.8267	76.2205	58.7319	25.4006	53.9491	86.027	26.2712	55.4012	49.7492	36.4452	21.7734	42.3077	55.0042	34.3992	28.401	46.9459	71.458	86.178	125.356	51.9945	119.807	45.8201	107.933	120.033	46.6784	56.7155	46.7122	138.832	129.831	160.852	27.3453	61.7739	33.8919	68.8736	86.359	95.3359	9.0164
	0.70844	59.7757	61.6667	84.711	56.595	19.3743	28.5814	50.5951	31.5556	58.955	117.422	84.7776	70.4443	71.6866	59.4987	27.5186	47.8655	110.466	25.3465	48.5739	44.186	44.057	27.5279	41.6661	57.4679	34.521	36.8704	42.404	82.3987	90.3455	142.726	64.005	129.207	52.2632	107.241	117.212	46.3988	55.5235	51.1459	145.448	130.29	170.131	33.1789	62.8219	34.9166	72.19	105.044	92.2432	8.66167
	0.82652	65.3413	69.4001	95.0887	60.4489	25.6085	23.805	48.5217	19.1778	50.0804	105.289	81.3998	67.8397	65.6656	65.1748	34.9175	47.0374	113.119	27.3424	43.3096	35.7063	48.9984	35.727	41.0516	59.5788	34.3612	37.8163	43.0462	103.276	88.8071	151.479	71.0811	126.303	50.4576	108.138	104.674	50.4505	64.322	51.443	133.048	109.842	181.535	37.4636	56.9674	33.1378	70.0489	113.347	79.8307	8.81835
	0.94459	62.1793	76.1999	93.4443	54.0586	33.6982	28.2893	49.7749	18.6001	39.6636	82.7336	72.1778	71.5917	60.9749	67.7918	40.0744	50.1831	108.687	38.8113	34.8644	37.0611	45.4248	48.2195	39.2609	63.0905	36.7044	50.8912	51.9747	117.702	94.9485	141.843	74.2133	122.09	43.6472	110.591	99.1333	39.6439	55.538	52.6527	131.483	95.6826	178.305	45.9323	52.7332	35.432	70.4657	112.506	75.5684	8.82086
	1.06266	57.1983	83.4443	85.2443	51.8315	33.6741	35.9138	44.7948	23.6889	29.3517	53.8224	69.0444	81.9343	64.3426	70.9842	37.4065	47.2096	90.7222	45.6551	36.219	44.3604	43.8522	52.4055	34.7808	52.2683	35.0376	59.6512	57.9512	119.341	98.1345	126.818	73.8231	116.754	39.884	104.699	97.2147	34.3058	52.0338	60.3973	127.243	103.827	178.234	45.7611	54.124	34.9123	65.8282	100.245	67.9606	8.44241
	1.18074	48.3567	75.2444	75.4667	47.2533	35.8855	50.7389	43.0542	33.1333	20.6951	47.8	65.6667	84.388	60.5926	66.984	34.1842	47.1932	82.7278	45.6955	46.4348	49.3446	40.4259	40.6244	35.0747	50.7754	41.8789	66.7046	46.2468	123.783	89.3576	109.303	81.9322	118.704	39.5496	91.1313	126.563	34.775	54.1471	63.2836	103.539	113.482	178.356	43.6348	57.7464	39.1804	66.7942	96.199	62.7335	8.47531
	1.29881	36.9307	70.2222	77.9333	45.4248	34.4613	61.6452	49.7816	41.6668	19.6035	52.9332	71.6668	88.3777	48.972	59.8009	35.1369	45.0269	68.2137	39.5178	44.6143	48.7401	33.4934	31.76	36.2522	50.0842	46.3215	69.1901	40.2569	123.096	80.0787	96.13	78.2269	118.977	38.685	82.9107	145.316	33.9787	52.8772	60.5441	82.3353	120.102	171.478	40.5587	62.5449	37.6363	68.7119	103.111	59.9557	8.65508
	1.41688	42.849	75.2668	69.3777	51.0886	29.8407	69.3691	52.1289	48.7999	26.6929	54.3999	74.3334	90.0473	48.544	56.8058	32.6728	40.851	66.0325	32.9727	33.6613	50.3056	37.1187	24.5291	41.8206	42.6843	45.6575	68.1736	32.084	113.619	75.5029	84.6713	84.3098	108.16	36.105	77.449	140.1	32.6577	48.7671	62.4095	69.6943	120.031	164.067	39.381	69.11	34.664	72.9697	93.5073	53.1885	8.90038
	1.53496	42.9793	71.9333	54.2667	52.8126	25.6035	69.9756	55.8805	49.8443	29.5256	50.7558	64.7554	84.6123	49.7312	57.3272	29.0526	43.461	64.244	26.856	30.0826	48.0727	38.5097	21.4692	44.835	42.7283	44.6257	67.0518	26.9968	102.368	64.0527	78.302	80.1762	100.067	33.3567	72.798	133.104	39.0071	51.8188	68.0315	56.99	121.941	163.886	32.7644	67.3404	33.7659	77.3651	97.7793	54.1903	9.02941
	1.65303	44.7723	72.2668	42.8447	47.5829	27.169	70.1902	54.7479	45.8668	32.2387	44.8221	54.8442	83.0803	42.3224	50.3682	25.6211	40.3681	61.0454	21.9675	24.9258	45.7993	37.6518	23.6359	48.5235	37.5088	51.1169	68.3966	21.1566	103.709	52.9064	68.1847	74.1174	91.106	33.2368	77.5137	118.887	35.6755	42.1145	72.5885	46.0643	123.628	147.441	29.4598	63.77	33.9076	84.3685	77.198	46.8793	8.95763
	1.7711	61.053	69.9556	33.5333	45.3281	42.9364	69.3414	48.4227	35.4223	29.4945	32.3332	48.5333	87.6323	39.4427	45.8469	29.1949	41.8528	57.0792	24.6346	20.8216	47.7068	38.8779	25.1909	49.3584	35.0533	49.6265	69.3319	18.7263	106.634	38.0398	55.248	56.1136	100.551	36.9402	88.8377	128.434	42.8701	37.7368	74.189	38.2573	118.828	128.53	21.8117	64.1371	34.3167	79.7664	74.885	49.8792	8.70984
	1.88918	79.1643	65.6	34.0667	37.5352	59.6664	61.5291	38.4404	30.9112	23.2931	26.2002	47.1998	95.9473	41.8551	36.7774	30.9759	36.0545	44.4263	28.0366	16.3448	43.3446	41.2749	24.7166	54.316	31.1082	45.8726	65.537	20.1722	89.9736	36.6993	50.679	52.6521	98.107	39.3789	104.552	132.971	37.1203	30.3797	71.1667	38.692	109.453	104.488	13.4677	66.5413	31.7237	73.2733	87.974	51.2125	8.86195
	2.00725	89.1013	56.6442	34.378	35.221	77.3611	59.5441	35.6511	29.1777	25.7609	20.222	37.4223	99.704	35.8692	27.6525	26.3884	30.4141	39.0996	30.1163	12.7567	41.2835	49.0801	19.6352	46.2319	34.2819	48.4314	61.9876	26.8014	83.4543	32.7325	49.55	52.8783	96.3287	37.9742	115.506	138.136	35.456	27.9031	61.0874	36.836	109.451	96.351	14.5906	60.8029	25.9543	64.125	101.115	46.0113	8.57223
	2.12533	101.539	53.3111	30.378	27.2405	82.5899	52.6756	34.831	44.4446	22.4837	18.7112	35.222	104.712	34.5265	24.6344	26.6695	30.5437	32.8448	27.1046	17.5648	38.5303	42.6168	19.4892	36.6393	36.0163	39.7175	59.1827	37.0836	82.9505	25.0561	40.6633	55.2506	91.47	38.1109	113.584	134.413	37.6694	32.436	50.6764	32.012	110.576	95.6283	17.0705	50.1299	23.1476	47.5067	120.639	47.4763	8.98918
	2.2434	98.42	52.6221	37.5557	22.6661	78.4923	45.8517	42.478	55.2888	26.5894	24.7331	37.6444	109.531	34.8963	21.8347	24.4138	34.6902	35.3283	20.8519	25.3879	26.6014	41.0202	16.958	35.8931	36.3787	36.9985	55.7826	35.0259	72.9297	27.2083	37.232	63.1106	73.7	41.7108	111.516	144.468	41.7605	37.3803	51.7881	28.1683	121.141	92.7557	14.6344	42.0058	20.7711	41.5027	112.405	55.9597	8.86246
	2.36147	99.0693	51.7778	41.1557	21.5609	80.0121	37.3951	42.0836	61.3332	29.3412	29.5556	36.6667	103.943	31.3705	17.7817	25.514	38.2497	32.0379	18.5442	27.527	22.2984	37.8525	12.6719	46.5791	37.7781	35.859	50.4509	37.3323	60.9163	27.4312	33.752	70.0252	67.519	39.9121	93.7577	141.953	37.0146	36.9697	55.3261	29.285	118.33	89.7107	13.7459	37.2346	19.4314	35.7862	89.1383	54.3716	8.54063
	2.47955	95.826	50.6891	44.2667	23.8896	61.6478	36.4191	28.4914	42.5111	35.3772	32.2889	39.2888	92.1577	19.9868	17.1652	29.5749	38.9658	24.5367	18.8607	27.563	19.8591	38.6048	8.5951	53.9509	38.3179	37.5705	46.75	38.0018	50.8426	36.3027	24.6697	61.3682	81.707	39.2729	83.6603	118.635	34.4468	40.2405	54.1718	34.6027	100.085	85.7057	11.4153	36.3544	21.4711	34.1989	81.9643	48.0118	8.85067
	2.59762	113.274	51.3999	44.9777	30.1868	51.1263	39.3039	17.5923	26.7779	37.6023	33.7777	35.7333	91.673	15.9135	9.6221	30.0873	34.6535	23.9661	22.4015	23.0632	19.1955	35.396	8.21638	40.8059	36.5994	32.3149	48.0904	32.4484	47.3252	37.3076	20.4893	46.4966	81.516	44.6363	68.819	92.148	40.8354	40.0456	47.3937	43.003	93.2652	79.0247	12.7602	34.4919	20.9219	32.8274	78.121	50.9465	9.01487
	2.71569	126.783	49.4222	45.9113	30.6049	48.9021	43.7467	16.4434	27.4446	32.6644	30.3111	34.0891	88.0567	18.5425	9.53207	27.4185	30.0378	27.5156	23.1141	18.7183	16.2152	23.7647	6.52561	31.2622	43.043	25.369	46.9973	27.7728	36.8063	41.5369	20.7503	42.762	94.3607	46.8802	67.7453	90.8643	52.0237	30.3214	36.7719	41.4117	81.2848	66.4807	10.9506	30.202	18.1746	39.8012	80.046	43.9572	8.89711
	2.83377	127.157	37.3999	58.2443	31.1478	47.0827	39.384	21.885	27.8888	23.5644	29.8001	37.7557	81.7727	28.1372	8.96287	24.281	26.8736	31.0998	21.523	21.7102	10.9603	19.5755	11.3453	28.2491	39.6671	27.9132	41.755	27.1495	32.7604	43.9966	20.5827	34.4233	101.416	45.7764	69.6533	80.504	47.7835	25.1724	35.1012	38.405	75.3696	65.6393	10.9339	25.0717	16.2068	44.9	78.6127	34.8497	8.45805
	2.95184	113.34	36.0442	76.711	38.3713	38.6933	37.0405	24.6507	26.1112	17.3248	30.9333	34.511	74.0983	36.9598	11.2159	23.496	20.9771	32.0867	17.6274	22.5789	9.35424	22.8624	14.3294	30.0225	43.8183	30.1619	40.0799	28.4361	23.801	46.3318	20.418	33.9755	120.333	38.6399	72.0627	63.4033	40.7731	27.6124	34.6135	34.343	70.1766	70.066	9.4213	22.3888	19.1244	51.1238	70.9077	26.745	8.73429
	3.06991	88.4277	51.3333	87.9333	39.6572	25.914	48.6169	23.0747	32.2889	19.867	30.3999	30.3779	66.386	36.5129	15.5804	23.2881	16.6157	33.4219	13.2774	24.908	9.49771	28.4148	20.4827	33.4386	39.6208	31.6932	33.3341	30.9118	19.5064	50.6777	17.2213	34.2689	120.56	31.0374	67.6657	43.6273	31.9331	26.0389	37.2123	33.805	68.4013	73.5513	10.328	21.0322	18.8065	51.2828	68.9013	21.5607	8.81259
	3.18799	87.7743	57.8	80.4223	42.2142	22.8121	54.1509	17.7862	32.5557	22.6886	37.2	27.2667	62.0723	29.5534	16.2846	22.9714	14.1106	37.3334	11.8328	26.3234	8.25402	32.5428	26.7614	30.006	38.2419	30.171	24.1524	24.6476	16.2927	55.7849	15.7137	25.9994	117.789	33.7484	62.5603	42.881	35.3991	31.8306	35.3025	36.8777	67.7316	74.2937	9.58	20.2779	12.6014	57.2329	79.4767	24.6401	9.13053
	3.30606	74.822	62.9556	86.111	50.0995	35.0733	53.1974	17.5327	23.8446	27.6955	47.3778	29.0888	64.236	24.3084	18.3736	23.1117	12.2088	45.6584	12.4091	28.1804	7.35335	26.1818	28.0715	32.7279	37.6274	28.3508	21.1353	22.6516	17.8029	51.3919	16.4827	36.0568	106.791	40.5677	70.0983	59.998	36.6981	31.6868	32.2321	36.0973	75.9639	77.5863	9.64627	24.1015	15.5902	55.1151	75.6733	24.762	8.71101
	3.42414	67.2583	64.8668	88.9333	50.862	33.8709	48.1458	18.031	26.0668	30.0919	49.0221	30.1553	64.1553	21.0422	16.3783	22.1718	15.7025	52.7363	16.0177	26.9942	8.30857	25.0502	25.0509	33.7579	39.8757	29.4711	17.8197	19.1044	17.2814	55.8779	16.9963	38.2634	107.225	41.9817	86.3157	75.6783	38.7107	26.3337	25.118	36.0093	83.7426	68.7277	10.128	26.7154	15.6392	50.7911	69.7257	20.6756	8.93534
	3.54221	53.352	64.6221	105.289	50.6615	25.5591	40.8311	18.6382	27.6668	35.9635	45.4667	28.7332	60.838	17.8289	13.2901	21.6883	18.6473	46.3056	16.3026	30.8418	10.9345	32.8391	24.2747	28.1636	36.4553	33.8482	15.3236	17.1008	19.4059	59.2824	15.9797	41.0701	77.353	39.7716	81.1383	83.1337	34.4433	23.3443	25.0984	39.6193	74.5919	56.9933	12.9713	22.2464	12.0535	42.9769	71.9663	15.9175	8.37743
	3.66028	66.9447	66.1111	114.578	53.0599	23.0187	37.0261	18.585	29.7111	30.2185	36.0668	33.6666	47.2297	16.6039	14.1439	21.5903	22.9084	47.0216	15.629	31.2595	10.8733	35.4162	22.8006	32.4547	43.2349	36.1946	16.5049	14.7662	19.5768	57.897	15.0643	47.8612	58.2463	40.4929	68.9897	87.1287	25.8255	22.5469	23.8536	37.831	73.8823	57.442	11.9789	18.6889	12.5361	38.3066	57.5583	17.1243	9.15599
	3.77836	85.894	54.4222	105.733	49.8648	28.03	34.7325	18.2058	33.0223	29.164	31.1779	35.9999	38.35	15.7962	12.9727	18.3045	26.0212	40.9211	17.128	31.2251	12.5156	32.9827	21.7109	42.4838	43.3035	25.2554	19.0952	15.0348	19.2722	57.7739	14.123	47.5144	47.7067	42.425	68.4123	82.703	23.2931	18.9741	21.4787	37.0393	67.8192	53.836	13.4526	16.1957	11.0966	37.0808	44.7	16.7211	9.04674
	3.89643	108.596	48.5112	84.933	51.9894	22.2978	31.1384	17.8404	41.9333	26.1486	20.3333	31.9778	32.9557	17.625	11.8579	17.3948	24.6929	37.022	16.8537	26.5041	16.7519	29.4009	23.1611	42.2357	38.6944	23.4968	22.0156	11.2927	18.2463	46.1996	15.052	47.2597	45.1	38.2066	67.426	91.2063	25.2004	19.3943	24.4688	35.7597	63.9639	54.3827	13.3578	18.0299	10.3217	37.8118	45.3727	20.1049	9.41329
	4.0145	116.489	35.2222	56.4	49.5661	17.3432	26.8399	19.6608	43.9112	20.7555	17.6443	28	27.8287	20.1797	12.3431	21.2149	26.8011	39.1553	23.1931	21.4284	19.8523	24.9609	21.783	29.8618	38.6546	26.9309	23.0206	13.6715	18.677	48.1915	13.1243	47.2275	51.0107	30.8371	79.1663	88.395	27.0619	23.6693	25.3146	41.3167	79.1788	52.168	13.288	19.3107	8.54637	41.2958	48.7087	23.8418	8.32551
	4.13258	125.182	22.8891	45.6	46.6778	18.1096	31.8921	24.3001	49.5111	15.9227	16.7778	23.0667	24.915	28.4961	10.9443	26.8898	26.7596	39.7228	28.0908	17.0418	20.0222	20.7524	17.82	21.016	36.0261	28.784	26.3639	15.2782	16.4794	51.534	9.96167	55.031	60.5957	28.2358	93.946	72.9347	27.5889	21.4658	22.716	48.5317	76.5515	53.593	11.8116	20.8907	8.85593	39.1449	49.9	25.8115	8.07445
	4.25065	125.332	18.5331	35.3553	39.852	19.3324	49.1661	24.9388	40.8223	15.1235	16.5999	28.6222	26.7703	32.9195	11.8763	33.3681	25.4043	40.6872	25.2687	15.7342	19.2248	19.2744	12.9896	20.3481	34.4892	23.8225	30.869	13.2823	13.5266	49.5853	12.3157	44.3561	53.7837	30.0443	91.617	64.7893	21.454	21.955	18.8825	53.1777	67.2159	53.4953	10.1774	20.0556	9.5907	38.1787	51.931	26.8136	8.28259
	4.36872	112.863	32.6889	24.667	32.499	24.5644	54.2365	26.6164	34.4001	13.5626	17.4	25.0443	25.3307	34.4987	16.194	36.4304	29.0759	40.6879	26.9884	16.8108	19.0279	18.3483	13.1625	22.9606	41.8293	22.1927	27.8136	14.5947	11.3449	46.8643	9.41667	37.5154	44.7027	33.1002	75.3033	60.5693	27.6708	24.1008	18.6432	49.805	54.2666	52.6733	9.59077	14.6374	9.5221	39.4842	61.4087	24.8244	8.14526
	4.4868	118.455	38.8221	34.4	31.7032	29.3291	48.4132	19.4484	33.689	11.7392	18.0443	25.0667	25.625	29.0182	14.1104	38.1296	30.3024	35.1754	24.7455	15.709	21.5752	29.3443	14.5635	23.1318	38.9569	22.6347	26.8279	15.2715	11.7149	40.9417	10.4197	36.3914	36.405	32.6245	68.228	52.455	30.5394	21.2892	22.724	43.0843	55.1872	52.4053	11.6915	11.7994	8.7959	32.2559	69.4683	25.7263	8.93717
	4.60487	104.609	37.5334	71.8	31.4373	37.3419	43.2615	18.5815	29.5778	11.6622	22.1334	25.9556	29.1503	31.4878	12.1599	33.2077	33.594	32.7896	21.4054	21.7722	20.4895	38.4668	23.1733	23.1877	44.113	21.1727	24.558	13.8168	13.0115	39.3878	11.66	35.7105	29.2287	28.0597	60.324	57.8773	29.1567	28.2363	25.1717	33.032	56.4771	55.596	10.1149	10.5585	8.02497	30.8413	73.3233	25.2094	8.74159
	4.72295	107.169	28.7109	108.733	39.7564	34.9034	37.988	19.3314	28.6667	14.9284	29.1334	23.9556	33.192	28.8277	9.31283	34.7316	29.2104	27.338	21.4299	26.3522	16.2147	44.9038	24.3018	23.3878	35.1378	21.8125	19.7659	13.9605	9.55937	38.0966	11.6663	35.8802	26.936	24.2121	65.7907	61.29	22.4593	25.9816	24.2523	31.442	52.6838	58.972	10.0904	13.0853	9.12007	24.4444	61.641	18.3167	9.51483
	4.84102	95.1283	32.0447	104.022	49.0587	24.9043	40.8202	19.3732	35.4889	18.8381	35.1554	31.3999	37.5393	34.2045	9.6202	39.9006	23.5314	26.3967	23.288	24.4174	14.4668	50.3977	24.3701	18.9961	35.0152	22.8623	16.1384	15.9628	11.6554	31.6488	10.6317	30.4521	24.5073	23.646	61.071	44.7723	20.8607	34.4667	23.4486	26.227	43.1975	70.409	10.0658	14.4173	13.5575	17.7732	49.423	22.9928	14.163
	4.95909	81.0367	38.1111	92.8667	56.5893	24.4434	46.7792	19.9643	32.0889	22.1002	34.6443	44.8442	34.214	40.7566	9.6982	34.9282	21.7688	25.1157	19.2551	24.1671	11.1427	45.5788	18.4334	16.1966	28.3838	19.9931	19.2369	17.7121	13.834	22.221	11.605	25.356	20.047	26.7162	66.3253	50.886	19.2434	38.2159	24.9403	21.7743	39.7298	75.2463	10.0839	12.4088	9.11037	16.7821	43.0613	21.0504	24.8305
	5.07717	66.3263	36.1112	75.6443	53.357	30.0162	56.1455	21.84	21.0445	19.6566	28.9557	49.9331	35.1217	34.2407	12.8202	28.8811	19.391	25.9024	19.2095	26.4928	10.5384	33.9963	10.9779	13.1848	24.6948	18.3602	21.6678	18.1973	12.0027	15.2717	11.2623	23.0364	18.068	28.7158	85.9787	54.0137	21.1034	36.4882	28.1705	25.6977	36.348	72.01	10.0847	15.0689	9.7288	17.0143	39.429	20.937	39.5767
	5.19524	80.7067	24.3778	77.889	45.6055	36.5142	57.071	25.0907	15.7557	19.015	33.4668	50.9779	39.3993	20.6703	14.1887	23.8449	17.2378	24.8338	21.6422	29.7172	11.1261	23.2281	7.38712	12.1651	20.9183	20.7688	20.4277	16.5522	13.1769	13.0329	11.9037	22.3784	21.8153	26.5974	88.865	54.3867	20.2147	35.5963	31.6837	28.352	38.7421	74.841	9.07167	16.6291	8.04913	20.3299	36.5097	21.6244	50.3616
	5.31331	106.433	36.0667	73.689	42.696	44.443	52.7445	28.6035	13.0445	14.1445	32.2444	55.0446	44.0193	14.5749	12.9244	25.4247	14.5011	22.7177	18.0093	35.4705	12.2493	17.1125	9.21786	10.4889	19.8318	23.5956	19.1969	18.4272	12.4468	15.272	11.2867	22.9521	19.3743	23.3465	91.1963	59.3827	19.6167	28.8744	28.4663	28.545	47.6571	81.484	10.1664	21.466	7.23763	24.0609	37.4153	23.1027	52.8898
	5.43139	116.776	37.111	58.311	36.8239	49.8953	43.4743	36.2549	15.0221	13.48	29.9113	46.1556	47.636	9.8531	11.3727	24.7112	14.7975	21.1613	14.2238	44.4239	12.3837	14.1068	11.0786	12.4481	15.8896	18.6686	19.2962	19.3111	12.1494	22.2429	10.4833	28.0943	21.1753	21.7636	91.926	38.7157	19.9737	21.2109	26.9871	30.2767	45.8748	76.9707	8.87457	23.5838	7.4397	25.3936	46.1437	22.8666	48.0567
	5.54946	111.665	28.978	27.8447	40.3902	55.158	39.2728	39.753	19.7335	12.1752	29.9556	42.5333	49.0483	12.6585	10.9729	21.2117	11.9453	18.7971	9.8025	44.7902	9.83268	16.3993	10.8997	13.5279	16.0506	18.3057	14.7402	17.1497	11.6141	23.8285	12.1393	26.7372	19.3573	22.5651	83.6947	31.1227	19.7684	16.8057	22.2939	28.9027	46.6167	71.6313	8.27927	25.3748	7.14763	28.8658	47.4773	24.9647	46.2683
	5.66753	101.511	34.0444	21.6887	52.5657	58.7152	39.6814	35.2069	23.0221	14.2748	34.0889	34.4889	53.5563	12.7098	10.4879	19.4425	11.184	17.2789	11.6063	39.1399	11.3511	16.305	10.0449	13.8279	15.7941	20.2135	13.762	19.3968	11.4372	29.9762	13.893	29.5294	15.8403	24.839	73.6233	44.2987	21.307	15.2116	21.3149	29.3763	50.1134	61.745	8.2324	22.0011	7.4021	31.7619	45.3667	30.5698	51.9106
	5.78561	72.5183	37.6442	41.578	43.3076	53.7606	43.756	31.017	26.6667	15.6183	40.3109	28.5332	48.3287	12.5046	10.6163	16.4138	12.1583	18.9011	17.2712	32.7178	11.8982	15.006	8.98858	20.1478	18.0906	17.5477	14.761	20.8975	12.9057	32.5748	13.716	30.5921	18.0013	28.6808	76.2317	55.4817	23.9419	11.8434	17.8362	23.653	36.5407	47.4177	8.61797	19.2175	7.69173	30.6787	39.0177	34.1052	51.2723
	5.90368	63.7327	38.3334	68	31.6972	47.0182	43.5095	22.1401	21.0221	16.3613	43.4444	28	44.458	16.1324	10.8085	14.2651	13.674	15.207	20.7218	26.538	7.93248	9.82139	9.36037	25.9452	17.2664	12.6661	18.861	20.8734	12.2074	25.5989	12.0863	27.1699	19.9417	32.5762	84.453	59.0587	37.1524	13.1437	18.1385	26.72	26.2308	37.387	9.41337	19.9793	5.6078	32.4721	42.4053	34.8861	49.2918
	6.02176	46.349	29.1776	85.4223	37.1424	31.0341	39.6605	12.4629	14.8444	16.7859	41.7556	30.1112	41.9137	19.276	14.801	12.132	14.0146	16.9951	18.6601	26.813	6.27976	9.38167	6.79709	32.9751	15.1686	12.9273	17.5807	22.5014	13.5965	26.0716	14.2993	20.8635	19.0593	32.301	83.9183	63.9067	40.3563	18.3023	16.6618	21.5183	28.653	35.8203	9.7598	20.0003	6.48437	40.4463	40.6967	32.3813	50.4741
	6.13983	42.9823	27.7553	94.4003	36.8166	27.521	34.9207	13.3731	17.8444	14.0346	42.4	29.6221	35.462	17.0855	17.3559	11.4307	12.9258	16.5421	17.2729	29.4023	4.48282	7.72077	8.65522	38.6893	12.8911	14.7915	18.2705	20.0588	12.8163	26.6832	12.8467	16.9484	18.7627	32.4232	81.6107	64.0593	35.2474	23.634	17.8162	20.8113	29.7487	39.8703	8.40913	18.2168	7.0817	39.9835	40.817	32.4116	58.9353
	6.2579	42.2307	31.111	113.289	28.5267	41.8878	34.469	17.1028	20.5777	14.3813	43.4223	24.4443	33.4177	12.3954	18.264	11.16	9.45674	12.7548	13.3447	30.642	4.2748	9.46762	11.0117	27.9101	12.5447	16.412	14.3966	21.6764	12.3513	21.9438	11.319	14.5526	18.0857	36.4481	77.204	52.6123	28.6068	28.1201	16.0624	20.3193	34.5738	40.3767	8.5085	14.3484	7.49077	29.3609	43.2677	30.2316	66.4898
	6.37598	43.113	26.8224	109.6	23.7576	45.5835	36.0775	18.5242	23.6222	16.8798	44.3777	25.8888	28.164	8.99713	19.2138	10.7203	6.68383	8.49314	13.358	28.3569	6.04908	8.64552	13.8592	18.1684	12.2997	16.8027	13.626	23.1578	12.3034	17.0756	11.974	12.4683	18.1277	38.4639	72.0433	41.9767	29.6085	30.2105	14.9893	23.1953	40.604	45.5283	7.17923	13.1057	7.7268	25.294	49.2467	32.5375	66.1117
	6.49405	53.2523	24.4667	100.422	33.4335	43.8333	34.4518	20.0774	29.3999	20.181	41.8444	27.3558	23.801	13.7101	16.8986	11.9911	4.07226	8.18933	15.8628	23.4038	6.53739	8.45332	21.0181	12.9165	11.5768	13.9552	12.4633	17.6737	10.9952	18.5459	10.2977	13.2601	19.9017	37.233	68.1217	56.5017	27.3215	23.0724	13.4859	24.8087	34.9092	52.3833	8.94223	11.2704	6.88827	17.1517	52.8133	30.4322	61.5999
	6.61212	71.2343	31.0442	100.489	43.0002	51.4226	30.3083	24.5929	30.8223	20.8064	34.8222	32.4442	21.496	21.4746	16.1744	11.561	5.08472	7.81802	16.6334	18.5234	6.34319	7.55002	27.9055	13.6789	15.201	18.533	12.4907	15.66	11.6151	20.7268	10.7783	12.1055	18.623	35.966	52.6887	68.5573	22.2409	19.0319	9.4303	33.5477	26.9062	46.9707	10.0372	10.1772	8.51683	16.2129	52.159	29.652	59.9032
	6.7302	76.317	39.8888	96.422	45.7223	46.8499	29.36	26.7275	23.3557	16.6483	29.5111	36.7557	14.7743	19.7551	15.9783	11.1711	5.42008	8.22551	16.6964	17.9172	7.61066	4.47928	33.7961	17.47	12.6782	23.0641	12.2267	18.5255	12.9293	20.3622	10.6717	10.8123	20.196	29.7064	47.5477	84.5423	18.8237	18.3369	10.0697	33.4003	19.9177	36.723	8.8147	8.87847	8.54353	18.1179	33.0563	24.5769	55.5912
	6.84827	87.144	36.1779	90.5333	43.4531	37.6376	27.0556	27.5529	17.7999	14.0385	31.6889	31.6444	10.3647	22.802	13.6399	11.6766	4.17666	7.63223	15.725	15.7711	7.35994	3.2784	35.3231	15.5667	16.5485	20.9119	15.1344	18.8439	12.9946	22.5183	10.6577	11.1461	13.709	20.9399	36.501	84.397	15.9911	19.7023	12.6068	34.962	25.1229	30.1643	8.37697	9.63307	8.87053	23.2668	23.7347	19.0498	57.096
	6.96634	103.132	36.9553	83.3553	42.995	32.6968	35.6907	24.0102	17.3332	12.3227	37.6222	32.4443	8.90233	29.2298	11.5211	9.92708	4.24097	7.53829	11.4069	15.5073	6.88534	5.40997	33.2733	14.0022	19.4845	21.6853	10.2755	17.5025	11.9108	28.9733	11.2913	10.5224	15.359	19.331	33.0337	78.2067	16.5612	21.6791	11.3786	34.3763	23.9322	30.1627	8.56283	9.65577	7.58403	24.6408	24.2787	20.2591	54.1583
	7.08442	114.032	38.5109	94.1557	47.4721	33.6221	46.9795	21.0582	17.4223	13.2546	36.5111	31.8002	7.53767	29.38	10.5927	9.27718	5.11714	7.54408	10.4354	15.8391	5.82007	4.31049	27.8086	13.9334	24.0448	22.1731	11.2069	15.4538	10.228	26.5046	11.6873	10.3125	14.8203	19.9952	36.697	83.0983	19.1013	28.8325	14.363	27.0403	22.5989	29.4863	8.95567	10.4324	8.18947	26.5913	27.8523	22.2127	57.8179
	7.20249	121.684	29.3999	108.266	56.6863	35.4017	47.9162	14.9245	15.6446	13.2051	32.8222	25.6444	7.02067	20.0847	10.1378	8.08251	5.79226	7.5922	9.73678	16.0449	5.12288	4.18205	21.9515	13.9006	23.3228	24.8412	11.8811	15.5849	12.0969	20.3455	12.4693	9.20887	13.1193	17.4897	38.9793	70.3973	23.0778	28.8643	12.1288	26.488	16.1544	28.8017	10.1542	11.0294	7.72017	24.1262	28.2723	16.3464	83.3099
	7.32057	105.87	24.6446	118.933	63.1618	34.968	41.1064	12.7377	15.7779	12.1169	32.8442	19.4889	8.71933	14.1161	10.8115	6.81637	7.25136	7.21318	10.5135	12.4186	4.95159	4.73756	16.8884	15.0452	27.1306	24.4654	11.3061	15.8356	10.989	24.7888	12.6773	10.3582	13.3757	15.5886	52.3767	58.4643	30.5175	29.8221	11.6123	23.4553	16.4352	30.2293	9.71293	9.6815	6.47937	19.2997	32.4463	17.4831	113.239
	7.43864	69.372	21.5111	126.733	56.8367	28.9241	34.0736	10.114	15.0001	12.6625	33.7333	15.7779	10.332	17.032	9.47093	4.86124	7.03627	5.7276	9.25108	14.3777	5.17538	4.3618	22.8558	12.3066	22.4645	24.9386	10.0712	16.6114	11.7448	19.9337	13.0523	9.86103	10.3767	16.2483	53.1257	54.0773	33.7403	28.892	14.3983	22.1363	14.3581	28.3953	9.00387	9.2151	9.77027	19.9373	29.0687	18.852	128.044
	7.55671	50.8333	28.1557	128.666	48.7628	35.4635	29.7207	10.7142	13.6001	14.8852	34.9111	14.4891	10.761	21.5235	10.0257	7.45437	6.37616	5.85428	10.8492	13.3724	4.94112	4.4539	26.5681	14.4244	21.4241	28.4659	10.929	20.9175	10.6827	14.1992	11.922	11.2714	11.4647	15.9909	44.6233	52.7887	32.203	24.5223	14.5293	23.6547	14.1597	29.3463	9.4682	7.56407	11.2689	21.8556	25.1047	17.4383	134.124
	7.67479	55.1943	27.489	113.378	56.5757	48.8337	25.5345	11.7234	17.3778	16.6976	33.511	13.6002	8.56967	19.6555	9.92937	8.07349	5.10412	5.67647	11.9149	10.8991	4.53309	6.82832	30.2566	18.3046	19.596	33.2331	11.3394	22.8045	11.254	17.1946	10.0573	10.3421	12.4347	15.5671	33.4523	39.0767	32.5071	22.556	10.8779	26.3777	13.8087	34.696	9.2417	8.10417	10.6774	20.5503	25.4077	16.7078	124.507
	7.79286	54.04	35.4002	102.489	59.1105	41.1326	25.2844	12.8898	17.8888	15.8915	21.1333	13.1333	7.77567	13.1369	9.37457	10.8223	6.00255	5.36534	12.6409	7.94064	3.87327	7.71518	27.5088	14.8539	15.4881	29.2823	11.6553	18.31	11.5946	14.5511	10.3947	9.84483	9.82467	14.721	23.4587	30.8567	30.4872	22.4667	9.79487	23.013	13.0086	37.027	9.83477	8.34807	8.64087	22.0064	27.9727	15.9764	116.38
	7.91093	51.8687	40.0221	121.667	66.3476	35.8643	35.3133	15.4373	13.0668	14.585	17.6888	11.2444	5.623	13.7311	10.0732	8.6445	5.88127	5.23743	12.8864	6.28877	4.11954	11.7029	21.5311	10.8025	13.9608	28.2246	10.6622	18.5002	11.1723	11.2122	10.8503	10.1374	10.676	14.5585	15.9237	29.771	28.8076	20.1712	8.9063	22.754	15.785	32.255	9.558	9.71453	6.9095	20.4536	28.4017	16.3509	125.157
	8.02901	40.1157	30.8444	126.844	66.5848	33.9839	40.4188	15.4902	10.4443	13.5168	20.2222	9.97777	5.47533	16.703	6.68327	8.9817	7.74568	4.99733	10.6186	4.1559	4.52824	9.14511	11.7974	11.0463	14.8224	28.6181	10.8595	18.8975	11.7769	12.3876	12.0623	10.2448	12.6597	16.4754	14.4213	29.2827	31.8252	22.4955	9.3219	19.2723	10.7944	29.4873	8.2473	8.54887	7.97303	15.1585	28.895	18.467	136.375
	8.14708	25.286	24.9109	128.955	60.951	22.8088	42.6758	16.0169	9.33333	13.2822	20.2444	11.7999	5.26267	15.8489	6.8556	8.50797	8.12168	5.92358	7.19867	4.46328	4.14567	5.34529	7.17444	9.95873	13.7379	24.9575	10.5919	21.3575	11.7002	13.7084	10.2643	10.1805	10.397	18.1567	16.1057	34.675	41.7878	22.5177	10.5382	21.468	13.6028	24.4293	8.79827	9.9467	6.84327	14.2734	26.673	20.233	141.195
	8.26515	14.0953	20.2446	134.689	59.1448	26.0842	42.7652	16.1676	8.55557	13.9706	17.9336	15.1777	5.09067	15.8357	8.3956	9.46899	5.92402	5.94271	5.60684	5.8243	3.71468	5.30671	4.77205	11.8305	15.1832	23.122	10.6053	19.5532	11.0648	13.2647	11.5553	9.94517	10.0857	16.419	16.5473	32.1717	41.4078	25.2454	9.70837	23.79	14.2531	18.606	8.4031	11.4073	8.403	12.0148	23.4517	18.9245	130.025
	8.38323	12.427	22.3556	127.978	45.6166	22.597	35.1131	12.0965	9.8889	16.8543	16.8444	17.5556	5.07733	16.0648	8.62993	9.00631	5.29416	7.67065	3.55064	5.12729	3.94516	5.75649	6.47522	10.468	19.5125	17.3978	10.3608	19.4766	12.2601	12.9299	9.731	10.8459	11.3343	14.3748	19.519	32.018	43.5161	21.0117	9.21847	23.9413	13.0144	14.6443	8.49203	10.7542	6.44247	11.2045	19.799	17.7153	133.215
	8.5013	10.7633	20.0002	112.933	40.738	15.6284	26.5787	10.9194	11.9334	17.2831	19.022	15.1331	4.16333	15.1592	8.94147	6.88363	4.66065	9.94206	2.75895	6.20866	4.61968	10.6089	8.43901	11.1154	20.3483	17.3211	10.4619	20.3437	12.936	15.3051	11.2593	11.3719	13.5333	14.9506	17.7997	37.56	34.5496	18.3565	10.488	21.814	12.5607	14.7753	9.0311	10.8574	6.31873	10.4872	20.667	18.7098	146.255
	8.61938	12.5543	21.4666	90.8443	36.5097	10.2791	17.7883	8.30623	15.1111	17.4174	18.2444	14.8001	4.65133	13.9459	6.904	6.68932	4.72387	8.65193	1.90826	5.70995	4.42546	8.50523	9.4935	11.2829	24.6793	14.5047	10.4927	17.5092	11.6009	14.643	10.5977	11.1296	11.3903	14.5653	13.2353	38.6303	24.7792	14.8733	9.80507	19.3173	10.2073	16.4913	10.0965	10.9038	6.54	10.5979	22.1533	17.432	151.592
	8.73745	11.063	25.5777	59.8443	25.1901	18.1398	13.972	7.03557	17.8	19.86	16.2222	15.8891	5.185	13.8334	5.058	6.43536	4.02722	8.49525	1.64168	4.64022	3.63577	5.13459	9.12977	9.64397	25.7872	11.9622	10.6358	18.0683	12.8255	11.5475	10.7293	11.2369	12.1947	14.7786	15.951	40.1123	17.0236	13.9026	12.3727	14.6403	10.774	13.593	9.1347	10.3215	7.29167	9.21377	24.6993	16.5827	157.909
	8.85552	8.05933	19.2888	57.4667	20.4151	21.3399	10.7594	8.4024	15.5999	19.687	13.2001	14.1999	4.81233	14.9466	4.74177	6.12518	3.52868	9.00785	2.11481	4.00692	3.71889	3.71331	9.47862	10.8007	21.3621	11.3425	10.4443	17.2683	12.2595	10.8589	10.6693	11.2037	10.0543	16.0125	19.244	44.745	24.6566	14.5096	9.24107	11.3497	10.7558	9.60433	7.463	9.873	6.40273	9.36587	21.8497	13.3468	167.466
	8.9736	6.48167	17.7112	61.7553	17.7846	20.5128	9.04587	9.08853	12.711	21.8476	12.9334	14.1333	5.06767	12.4328	4.67543	4.48259	3.52342	7.52979	3.48415	3.0836	3.87292	5.85914	9.31231	9.33237	19.503	12.6095	10.8926	14.5957	11.9771	11.5143	10.0077	11.0722	13.7427	14.9673	19.8117	36.128	25.1551	13.5165	10.9553	13.774	9.66597	9.159	9.77647	10.2411	6.24777	10.0968	25.0697	13.7955	178.748
	9.09167	9.01767	16.9333	66.8887	17.53	20.9151	9.23903	8.20873	11.5777	20.8767	12.9334	12.5999	5.76333	10.8284	5.13587	4.30265	3.98066	7.219	3.90545	3.09109	3.17186	4.36852	9.38369	10.2533	18.4363	13.0853	11.0345	12.2202	12.7281	11.3951	11.1073	10.7349	12.9393	13.3788	24.049	36.3463	24.015	12.4938	10.476	13.4677	8.0759	8.22767	9.20593	11.0267	6.77063	11.1644	29.3917	13.6012	167.562
	9.20974	10.3323	16.1557	67.8	16.3983	19.8949	8.436	9.4345	12.3557	19.1061	11.0443	10.8444	4.80467	13.4929	5.8768	3.87832	4.04058	6.98305	6.59663	3.2732	3.09956	5.8911	7.83748	11.279	14.0256	10.8058	10.6711	13.1338	12.222	12.1253	10.753	11.7116	13.5087	12.9799	21.21	37.561	21.9175	13.1241	8.83293	15.6787	7.8922	7.29267	9.10777	9.8736	7.06873	11.2907	21.8903	14.376	157.417
	9.32782	14.101	12.8443	69.0667	13.1836	14.6367	10.7772	11.136	13.7554	18.8259	10.0669	11.0444	5.805	10.1329	5.2046	4.2955	3.66305	5.72213	6.59816	2.78664	3.49448	5.03208	7.79549	11.5984	14.6694	11.0793	10.5029	14.4964	13.0264	13.3829	9.54433	10.7401	12.4353	12.1401	17.334	33.235	25.855	15.044	9.32243	15.308	8.9751	6.707	9.17647	8.35087	7.36973	9.9155	19.975	13.261	147.829
	9.44589	20.6197	9.66667	54.7557	9.44237	13.4382	11.3179	9.85707	14.9112	15.7243	9.57777	9.93343	6.2	7.353	4.8388	3.96728	3.71256	7.82308	3.98297	3.48784	2.97934	3.65171	5.88731	11.3021	10.9176	10.5308	10.4597	14.2353	10.5349	12.369	11.2467	11.8292	11.6587	12.3288	14.7317	29.913	23.2059	10.9023	12.4248	15.0107	11.1824	7.90233	9.0831	8.89597	7.70863	9.35413	20.4763	14.1517	135.519
	9.56396	17.732	8.97777	44.3777	8.253	21.7376	8.2993	11.4883	14.5778	13.282	9.2669	10.1557	5.01733	8.4924	5.22077	5.18392	3.57968	8.20388	2.57197	3.88483	2.82977	2.48439	5.77386	11.9444	16.2883	9.53417	10.5563	13.4617	10.8433	11.4526	11.88	10.8309	10.389	13.5259	16.7373	23.274	21.0937	10.3097	11.292	15.104	9.75057	8.86067	9.24857	8.0657	7.2971	8.8339	17.478	14.1091	134.057
	9.68204	23.132	9.46667	28.911	7.98553	23.834	7.2167	10.4895	13.8668	13.8973	9.42233	10.0002	4.84067	10.9557	5.1154	5.18418	3.36111	7.34358	1.76582	4.36	3.32768	2.51979	4.86648	11.3967	17.8057	12.8227	10.3326	12.5128	12.9737	12.4024	10.9863	12.1498	11.438	12.853	13.7267	19.138	22.7305	12.2191	10.3145	15.9567	9.1672	9.164	7.8574	8.33573	8.14013	9.14317	14.78	15.5165	130.086
	9.80011	13.2383	10.7779	22.3333	11.0566	18.5596	6.4417	9.11157	13.5557	12.5704	9.64467	10.2001	5.42567	12.4788	5.11493	5.53658	3.5383	6.40761	1.5828	3.51209	3.27023	2.6515	4.73959	10.8921	27.6568	11.3473	10.4938	10.8599	12.7241	11.5058	10.447	11.4721	13.915	12.3216	13.4937	12.029	26.937	11.5039	10.9079	17.4307	8.78353	8.629	7.9083	8.45713	6.66427	8.90657	16.4517	14.8198	128.252
Fig. 3c	Tfn signal intensities in perinuclear and peripheral compartments of each cell (dot). Values represent the maximal signal intensities in each cell.
	Graphs were plotted and statistical calculations were performed in Prism 8.
	Perinuclear		Peripheral
	393P_vector	393P_ZEB1	393P_Vector	393P_ZEB1
	105.87	41.0516	65.3413	9.33237
	24.6446	59.5788	69.4001	19.503
	118.933	34.3612	95.0887	12.6095
	63.1618	37.8163	60.4489	10.8926
	34.968	43.0462	25.6085	14.5957
	41.1064	103.276	23.805	11.9771
	12.7377	88.8071	48.5217	11.5143
	15.7779	151.479	19.1778	10.0077
	12.1169	71.0811	50.0804	11.0722
	32.8442	126.303	105.289	13.7427
	19.4889	50.4576	81.3998	14.9673
	8.71933	108.138	67.8397	19.8117
	14.1161	104.674	65.6656	36.128
	10.8115	50.4505	65.1748	25.1551
	6.81637	64.322	34.9175	13.5165
	7.25136	51.443	47.0374	10.9553
	7.21318	133.048	113.119	13.774
	10.5135	109.842	27.3424	9.66597
	12.4186	181.535	43.3096	9.159
	4.95159	37.4636	35.7063	9.77647
	4.73756	56.9674	48.9984	10.2411
	16.8884	33.1378	35.727	6.24777
	15.0452	70.0489	41.0516	10.0968
	27.1306	113.347	59.5788	25.0697
	24.4654	79.8307	34.3612	13.7955
	11.3061	20.8092	37.8163	52.5052
	15.8356	96.2262	43.0462	49.7962
	10.989	22.9556	103.276	32.0614
	24.7888	65.472	88.8071	21.5208
	12.6773	24.9454	151.479	35.8301
	10.3582	29.7573	71.0811	23.0767
	13.3757	20.4538	126.303	6.11773
	15.5886	13.7141	50.4576	28.1179
	52.3767	15.279	108.138	41.7034
	58.4643	17.6975	104.674	37.6718
	30.5175	73.2516	50.4505	18.1447
	29.8221	8.11263	64.322	25.0854
	11.6123	7.3886	51.443	22.4802
	23.4553	11.4073	133.048	44.0353
	16.4352	25.1804	109.842	19.0765
	30.2293		181.535
	9.71293		37.4636
	9.6815		56.9674
	6.47937		33.1378
	19.2997		70.0489
	32.4463		113.347
	17.4831		79.8307
Fig. 3d	Alexa 568-labelled Tfn linescan plots in 307P cells that have ectopic expression of ZEB1 or empty vector and were fixed 10 min after initiating endocytosis.
	Graphs were plotted and statistical calculations were performed in Prism 8.
	Average pixel intensity
	307P_vector
		Tfn-A568																									DAPI
	Cells	1	2	3	4	5	6	7	8	9	10	11	12	13	14	15	16	17	18	19	20	21	22	23	24	25	1	2	3	4	5	6	7	8	9	10	11	12	13	14	15	16	17	18	19	20	21	22	23
	Distance (µm)
	0	19.4706	14.1052	30.2174	16.9529	33.1568	20.7734	9.25565	36.6504	15.3653	21.4909	15.1351	13.7027	37.9559	42.3925	39.072	19.5635	22.8354	28.2652	20.5119	13.8256	37.8454	25.7455	22.4342	15.3009	32.4839	6.76559	3.29707	3.45418	3.87514	4.32276	4.10873	2.55078	4.95151	1.64351	2.6565	3.25566	2.70295	7.44335	16.8022	13.6528	13.9843	4.87403	6.22285	3.91221	3.73147	5.47625	4.69014	3.3812
	0.11807	24.1361	14.706	44.5887	23.9315	43.107	30.2022	12.7891	43.145	24.4033	31.5055	18.4818	15.2221	51.3996	74.7226	49.3666	21.0668	28.4935	29.3432	22.4148	12.8007	49.6296	28.3113	27.7988	22.0552	36.888	7.47232	3.61705	3.46072	4.61985	4.15384	3.6547	2.2966	3.59676	1.47643	2.66516	3.03758	2.70874	8.53301	20.1463	14.9071	15.2458	4.70722	5.85685	3.90322	3.31034	5.12789	4.1749	3.73545
	0.23615	30.4301	13.2795	64.0163	27.6952	63.0174	35.9283	11.6927	67.8798	36.2008	50.5407	24.7734	19.5077	64.6951	98.0129	74.4469	28.7683	30.9787	34.3949	23.6292	16.8997	73.4921	35.3708	30.8533	29.9776	58.8805	6.72453	3.56708	3.36811	5.76746	3.77895	3.19958	2.58641	3.48444	1.75311	2.6026	3.05204	2.68535	8.85829	21.4047	14.8448	14.1643	5.23473	5.90006	4.40948	3.86088	5.2762	4.27358	3.62168
	0.35422	36.0767	17.996	84.5205	38.1159	73.747	40.1619	16.142	88.3627	56.0058	63.2491	29.0307	25.4387	83.6118	129.023	100.614	42.6562	33.2892	36.432	29.2348	26.1818	80.0833	36.3493	35.398	38.2872	85.5445	6.68332	3.51457	3.43362	6.70046	3.78247	3.04671	2.51079	3.09296	1.80223	2.44987	3.18088	2.5597	9.4544	22.7863	12.8384	13.3904	5.05725	6.04226	4.37363	4.59045	5.0773	4.45768	4.69305
	0.47229	35.41	21.5904	97.5995	34.6274	82.5047	42.5603	14.8575	109.511	88.2769	65.5164	34.1627	25.4312	92.004	160.567	121.946	44.3618	36.3702	38.6981	38.1497	29.7877	84.6429	41.6174	36.3462	46.3227	107.675	6.04333	3.35735	3.48196	6.66247	3.92087	2.32835	2.44918	2.40707	1.68292	2.49085	2.80951	2.85576	9.37408	23.1753	11.3616	11.7787	4.47656	6.75633	5.93796	4.8218	5.23294	4.61525	4.30465
	0.59037	43.2604	30.9682	91.7182	39.6194	85.9854	36.8602	25.7365	131.857	106.484	66.3117	32.8825	31.7792	94.1917	185.262	141.191	53.5641	39.5148	43.8042	48.1563	34.5689	89.185	53.179	37.0732	52.9784	118.557	4.8125	3.32966	3.59984	6.60582	3.61176	2.46975	2.39497	2.55943	1.83838	2.59305	2.9656	2.62419	8.17188	21.5576	11.4379	12.033	4.81886	7.7928	6.97288	4.84113	4.7329	4.54008	4.34082
	0.70844	49.3434	41.6536	90.6581	44.0671	80.5948	43.499	43.0039	140.353	115.317	58.8359	35.5376	36.5876	115.318	195.597	140.862	67.3498	46.0847	52.701	42.087	39.6083	76.289	55.5804	38.1842	58.9992	131.424	4.89988	3.32725	4.11366	6.55431	3.76859	2.54642	2.54383	3.05794	1.67361	2.57363	2.83518	2.62871	8.4682	19.1052	13.5801	12.7633	4.59566	7.72616	6.47569	4.95255	4.38592	4.23223	4.95268
	0.82652	57.7484	49.4556	95.593	47.7646	79.3672	65.3617	49.7754	132.657	113.539	52.8891	35.608	48.4163	127.429	187.154	133.263	76.884	51.7003	58.6231	32.2892	48.4524	67.5187	67.5503	41.8696	66.5094	130.205	5.00803	2.89382	5.50635	4.95723	3.43144	2.67316	2.45557	3.67042	1.79145	2.38995	2.64618	2.40815	9.17539	15.0489	14.8427	13.2529	5.09943	8.47209	6.84981	4.00773	4.91958	4.81513	5.17441
	0.94459	63.1627	59.7338	120.937	60.5828	73.4579	73.7664	48.0637	133.769	115.438	46.1047	34.0291	53.2326	125.39	170.677	106.482	91.8021	72.9616	56.7323	35.8618	59.0307	61.2727	83.9129	50.4526	68.4831	102.224	4.28713	3.20057	6.93015	4.57901	4.28164	2.5825	2.4397	4.4896	2.04682	2.58268	2.41082	2.52907	11.7466	14.2952	14.6361	11.7734	5.53196	8.18011	7.24058	4.49836	4.83913	4.65607	6.27339
	1.06266	62.4061	64.6063	136.93	68.5008	53.8055	82.87	43.8049	106.247	132.401	38.3965	30.6311	51.4042	102.937	143.756	87.4571	91.3862	93.2169	68.5781	44.786	80.7147	54.5287	100.914	50.4567	70.6566	82.3213	4.08441	3.58113	8.03941	4.96814	3.94592	2.77024	2.54454	4.87314	2.038	2.84612	2.36258	2.38772	11.6094	11.7262	15.456	10.4361	5.60365	7.1854	8.08374	5.24078	4.9682	4.5092	6.35662
	1.18074	67.9724	54.3399	133.118	63.6585	42.2674	83.6607	30.5707	89.3446	133.776	37.7257	24.6229	41.3462	79.6078	119.491	76.2515	86.911	101.029	74.7829	54.5123	84.0283	54.6349	101.043	43.2398	57.1987	48.4692	4.41338	3.12249	8.97361	5.72416	3.79223	2.50731	2.38332	5.52087	1.81651	2.73371	2.89085	2.52293	10.753	10.9086	14.9154	11.7981	5.43343	6.76506	7.59297	5.5421	6.29726	4.30686	6.45193
	1.29881	58.2938	44.5847	120.868	61.6718	37.3398	78.2177	27.0682	70.1535	133.791	39.8996	25.47	36.3907	86.6888	99.6186	71.04	78.1006	100.744	90.8159	62.2461	67.528	56.3073	88.3279	45.9212	45.0911	34.1008	5.42915	3.62391	8.2543	4.79242	3.98124	2.51249	2.42549	6.9278	1.99121	2.50106	2.97782	2.66513	11.5	10.808	13.2562	13.8524	5.56499	6.39715	7.0419	5.73358	7.53516	4.49832	5.61127
	1.41688	48.0265	33.9254	120.007	45.9805	37.5661	50.9664	32.3412	52.2672	116.3	47.5442	20.5725	34.6264	89.3623	87.1573	52.4453	84.4012	98.871	94.8888	67.5749	63.1749	47.7175	81.7747	49.0728	39.8532	27.6078	4.93773	3.73754	6.29973	5.10628	3.82485	2.62714	2.43837	7.21181	2.04699	2.73919	4.06021	2.45182	10.5624	10.1768	14.6711	14.1249	5.16512	5.89255	6.32298	5.17082	6.72414	4.55848	5.73769
	1.53496	44.1894	30.0888	105.029	39.4377	41.3904	41.048	42.6138	64.8581	88.3726	50.887	23.3529	34.5303	76.1806	72.3596	48.0746	83.8491	106.033	79.3968	79.4315	56.7291	47.2568	82.2986	59.1041	39.0866	24.794	4.45253	3.05942	5.62595	4.77313	4.08178	2.7097	2.46014	7.91081	1.84614	3.11116	5.32464	2.67169	12.7641	9.6067	12.4395	12.6743	5.79489	7.08213	5.29481	4.55536	5.32575	4.54311	5.91584
	1.65303	44.4309	26.5495	89.2597	34.2424	40.1693	35.0329	44.0745	71.4019	82.8043	54.7866	21.9586	40.1188	69.7231	63.1067	48.4858	72.4795	92.6519	69.5435	78.2437	43.1633	42.4377	71.7021	57.9845	37.1465	30.9887	3.73075	4.07513	5.83345	4.19811	4.73079	2.36491	2.1857	8.83022	1.79173	2.62496	6.14118	2.78359	14.4546	8.60106	11.9878	16.0849	6.54362	7.21809	4.74972	5.67882	4.54759	4.50746	5.88682
	1.7711	39.7617	25.6133	60.2448	31.8019	50.8379	31.6165	46.5103	72.7149	73.8503	57.4518	23.4825	45.6385	60.1091	44.2061	55.7093	77.3391	72.8519	60.6943	82.7408	28.7843	35.9142	58.7685	49.326	37.9878	32.3137	3.01061	4.76231	7.07643	4.31056	4.14645	2.60307	2.31701	9.16614	2.05809	2.91718	4.74899	2.43623	15.5932	8.89545	11.3245	17.6627	6.18952	7.25139	4.4056	4.78805	4.44347	4.71806	4.96971
	1.88918	32.5977	20.8584	48.9047	27.2318	47.4549	23.3866	59.7952	67.284	64.0753	60.7237	29.6578	52.0296	46.5468	37.1044	71.0049	80.9667	63.1165	58.2127	86.0806	19.6745	37.5711	58.0548	43.5569	38.5456	37.292	3.44581	5.29273	9.8959	4.03655	4.0033	2.78538	2.73557	9.74415	2.38599	2.90167	3.89037	2.17987	16.1447	8.31828	10.2429	17.9755	6.01126	6.45812	4.58956	3.92408	4.10885	4.68306	5.37008
	2.00725	24.9848	19.1905	46.6289	21.3595	46.136	18.0579	54.2207	39.9053	58.3626	58.9163	29.445	53.2407	45.5187	40.9948	73.3527	80.1379	52.9129	49.1452	83.708	12.9026	33.4757	51.237	40.9154	29.5029	42.1629	3.40274	6.21763	11.7305	4.08356	3.67486	2.47562	2.29743	8.61733	2.82086	2.89112	2.7704	2.80268	15.7692	8.56805	10.7388	19.195	5.67805	5.37901	4.58626	2.95387	4.07234	4.34556	5.82517
	2.12533	25.4523	19.0449	49.1143	20.6003	35.9031	12.2524	43.6169	24.982	42.4358	65.3467	33.5688	45.4485	40.8819	47.1263	63.8622	79.4693	38.8217	38.3766	56.6277	10.2033	32.0307	50.951	44.2164	27.4043	48.4374	4.70387	6.31155	12.8337	4.52468	2.86978	2.6689	2.7307	7.26866	4.63579	2.94049	2.81974	2.34962	13.3924	8.95551	9.64266	17.4209	6.02459	5.25741	5.13449	3.01139	3.88412	4.0507	5.00503
	2.2434	29.8623	15.3786	48.9745	27.5427	42.3151	11.308	49.8564	27.6456	44.1995	68.872	42.7337	42.1815	46.1415	50.9976	53.3202	74.2929	36.8651	37.0891	41.1279	12.7955	32.6054	51.025	42.2238	25.5842	41.6625	5.36058	5.44635	15.4823	5.02196	2.97926	2.80938	2.4581	7.11281	6.78126	2.95514	3.43759	2.942	9.91566	9.40657	9.52275	17.9277	5.99978	4.31463	4.71467	3.31234	4.01715	4.25959	4.22292
	2.36147	50.9448	16.4887	43.0377	34.4308	47.8014	14.6371	45.1929	30.4425	46.3985	65.0446	47.3944	28.5912	52.5574	56.6848	42.6444	68.6421	38.0802	36.8902	41.8295	16.8433	33.7058	37.0125	39.789	25.4668	38.1846	5.70278	6.77624	17.1423	5.80879	3.19996	2.99829	2.37378	7.15229	8.09171	2.8265	3.44265	3.05009	8.75892	9.46008	9.63155	15.9806	5.10209	4.65931	4.25086	4.76705	3.91339	4.1819	3.6593
	2.47955	59.3057	18.6021	37.1901	40.2975	44.3735	14.7383	40.9776	38.9752	49.8388	73.8339	54.5558	25.5011	68.5513	61.7435	42.8233	65.4737	31.1874	43.0715	42.6032	23.668	39.9525	31.2625	36.5914	20.4886	30.944	4.73315	7.03131	15.3344	5.98621	2.99062	2.72365	2.50583	8.10773	7.42636	3.17017	4.269	2.46913	8.56865	9.0304	9.72623	13.0788	4.82216	4.85772	4.6848	5.73538	3.3429	4.24963	3.52233
	2.59762	58.2965	22.2148	31.9585	34.1994	43.3766	12.9222	39.6151	39.6428	50.2029	76.3216	53.5743	34.7433	66.2031	68.2553	50.3437	60.0748	38.1793	43.7205	43.2387	42.3592	47.8835	31.1409	34.6516	20.2531	34.5561	4.06829	7.40977	18.7693	5.13509	2.58349	2.59268	2.19115	12.554	5.44806	3.09792	4.27043	2.86948	9.47263	10.9658	8.82129	11.0518	4.72065	4.59919	5.24046	5.50676	3.30475	4.52935	3.79908
	2.71569	47.7783	24.3445	26.7493	37.0196	43.7075	13.4153	39.8627	39.2935	41.3576	81.0077	48.1345	41.6691	57.1069	68.6574	51.6341	60.669	47.9202	33.159	40.2495	48.8813	47.3665	37.0314	36.0981	16.2235	31.7459	3.82561	6.65659	19.5951	4.28762	2.61959	2.92485	2.61465	12.4235	3.49086	3.37924	4.38166	3.53998	8.62907	10.1235	7.85235	8.474	4.88553	4.60569	4.63069	5.22034	3.95611	4.29858	4.01585
	2.83377	32.5424	25.4624	20.8488	35.4677	45.3269	14.0066	30.0607	35.0419	33.7905	78.2369	40.3969	38.3073	48.4543	84.3741	46.6151	64.2949	55.6454	27.4628	34.3749	48.1595	41.6537	39.5863	48.0166	14.2002	40.8481	4.23049	6.13465	18.1412	3.7854	3.27511	3.02192	2.69866	13.5925	2.30825	3.0738	4.16548	4.69707	9.95102	10.0749	6.86078	8.39889	4.5517	4.80713	4.56778	6.87547	5.64639	4.34624	4.14279
	2.95184	25.6981	20.1438	22.5612	26.8543	38.2434	12.4398	22.0698	46.5339	29.6173	76.9833	37.3015	35.5789	51.2596	86.5344	31.8889	59.2643	51.6288	21.844	41.2498	45.2306	33.9206	39.1887	48.7368	16.7417	42.8854	4.01173	6.19116	18.6036	4.67408	4.14269	2.5925	2.61771	14.7204	1.89162	3.24289	4.59094	6.19345	9.14379	8.75375	5.81427	9.58136	4.76814	4.65007	4.65191	7.45854	7.21779	4.37066	4.75305
	3.06991	36.2521	15.4457	23.5843	25.0347	36.8466	14.5478	26.0545	46.5509	18.8685	69.5351	38.7557	34.999	41.3011	88.3976	24.0296	47.7767	49.1656	24.6519	53.0286	33.795	35.0959	37.4237	52.1429	19.3126	44.1429	4.20711	5.2378	16.7813	5.47345	4.40331	2.56447	2.46895	14.4661	1.76085	2.94802	4.24521	6.09575	8.39451	8.01075	5.76897	8.83505	4.89055	4.61052	5.92656	8.04618	8.08898	4.68413	4.60217
	3.18799	48.8226	18.8023	21.0156	21.3813	40.9399	15.5742	27.8142	57.8482	22.0639	59.949	48.33	37.3274	28.7001	81.5013	18.2038	53.0539	53.6396	24.8499	45.8342	31.1467	31.0488	32.3481	38.026	19.1423	41.7802	4.62596	4.83326	14.3233	6.49683	4.61604	2.49267	2.59036	14.2534	1.91145	2.93117	5.63976	5.84426	8.33446	8.67	5.79132	7.78049	4.81705	4.51513	6.38151	7.14668	11.4489	4.63589	4.53427
	3.30606	56.2833	20.2154	16.5615	18.4625	38.7828	18.6882	31.0844	66.5997	20.4915	60.197	54.366	30.2158	28.4606	78.1379	16.0011	59.0522	58.2004	32.3467	38.1898	24.2012	41.1277	32.2822	28.67	18.9967	38.4248	5.41316	5.65606	12.0993	6.65239	5.42638	2.57099	2.83661	12.606	1.84741	3.10697	6.27567	4.95118	7.99072	8.15348	5.61939	7.099	4.99331	4.4174	7.73372	9.19564	12.0965	5.48591	4.75528
	3.42414	42.2665	19.0495	19.5413	19.9492	36.1754	23.4462	20.7366	54.9071	17.903	61.6125	48.2521	24.6111	33.8605	75.4324	15.4723	63.3287	55.5676	31.5454	49.1278	21.3325	40.6128	44.8987	19.7773	19.7958	39.7767	5.73095	5.68531	11.9449	6.03941	4.74245	3.77736	2.61712	11.2173	1.81001	2.93994	6.24139	4.833	7.14326	8.16826	6.28449	6.43059	6.88345	4.4545	10.7573	11.437	13.2695	5.58513	5.01407
	3.54221	32.076	22.9771	20.2618	17.2413	31.67	28.9666	16.9935	45.8151	20.0839	70.3995	40.7549	18.9981	41.7145	60.0946	20.7379	57.4619	53.1304	28.7581	56.3298	15.798	31.8188	53.3865	15.7186	21.351	35.1563	7.14776	5.23386	10.2792	5.45516	6.83652	4.76008	2.66272	11.1145	2.1288	3.14275	5.84815	4.01653	6.52343	8.96905	6.86523	7.45056	8.17262	4.25257	13.8619	13.6693	14.69	5.97592	5.54416
	3.66028	25.5393	28.3782	35.4486	15.2238	29.5736	30.3973	11.4375	44.3255	21.6284	78.6224	30.6421	13.479	43.3107	48.8792	26.479	53.533	49.8119	23.9749	57.9577	13.1819	25.9854	50.9212	14.8389	23.0657	29.4966	8.57339	5.94741	11.7718	4.99457	6.82243	5.11814	2.30474	11.9854	1.95449	2.86887	5.24113	3.47338	6.93507	8.99733	7.16653	6.52992	9.31145	4.48277	17.3371	14.4486	14.7639	6.57992	5.12137
	3.77836	21.7143	29.5103	45.5347	23.5589	28.7296	28.5366	8.4926	49.9401	25.3821	70.7766	23.7315	17.0614	38.7737	43.5733	36.0537	47.4359	44.8155	21.0493	48.9205	13.3433	20.3076	49.844	13.0274	22.0822	28.1979	8.7928	8.90533	10.9104	4.02892	9.42779	5.55609	2.28617	11.8034	1.62868	3.13093	5.21987	3.5504	5.82286	9.28844	6.78014	6.35699	10.4632	4.75628	20.5025	12.3704	17.4917	4.88032	4.47979
	3.89643	16.7047	35.8763	51.8656	23.17	27.7358	27.6673	9.86696	42.5357	31.2535	72.2662	21.6977	22.8948	40.637	40.37	42.891	44.9885	44.2444	20.3952	43.1012	15.4763	17.0245	43.9362	12.7677	18.3877	30.0337	8.59382	9.61347	12.1916	3.85278	13.3866	4.93439	2.61074	13.7052	1.84854	2.90616	5.89245	3.5821	5.97714	8.54833	5.54573	5.84156	10.8402	6.09757	28.1617	10.8692	19.4383	4.41141	4.71841
	4.0145	17.0703	32.2506	50.1518	25.1977	27.4102	32.9127	9.9262	37.7013	34.2403	73.3636	24.0631	21.4386	42.0633	42.5292	46.7814	47.6668	46.0141	23.4594	41.3471	22.2718	14.6415	43.2481	16.3995	17.0923	21.6429	7.71085	9.74692	10.6807	4.56189	17.2552	4.58706	2.20827	13.671	1.61986	2.91525	7.02225	3.1789	9.64946	7.0717	5.15937	5.78722	10.6449	8.36649	29.5168	10.598	18.7581	5.00264	5.65894
	4.13258	17.575	23.4887	51.3101	30.3752	24.9786	31.6834	15.0576	45.8384	33.7323	64.8282	27.279	22.0269	30.6893	51.8339	48.9592	49.7298	41.9055	23.6509	41.6941	33.4241	14.9497	40.4204	16.424	15.3985	18.077	8.31712	9.95072	7.76966	4.08634	27.2	3.50786	1.86923	14.0521	1.75288	2.80977	6.03837	3.10577	15.7294	6.61711	5.33259	4.67182	11.2005	11.3408	27.3325	9.7884	16.8115	5.3735	6.69193
	4.25065	19.5592	22.8265	55.5249	32.6597	24.3408	27.1005	12.7792	53.105	35.5633	61.2351	25.4567	25.638	25.7632	62.4767	38.2135	36.8268	31.826	22.6793	35.9676	41.9903	15.4441	38.1236	10.4269	13.4522	24.5806	8.63747	7.68865	7.74653	5.3093	37.3957	2.53768	2.78333	13.1434	1.66411	2.98888	6.03246	3.15181	19.4226	6.76015	5.72992	4.2799	10.9444	13.5661	21.635	10.7341	16.4367	6.63594	6.41601
	4.36872	20.3705	18.2335	54.4395	38.8054	19.7622	24.8958	9.18166	60.6359	33.8838	54.6349	23.7815	23.019	26.8886	70.7486	23.338	34.1044	32.6956	26.5257	30.3581	41.0869	23.5993	35.2089	13.1615	18.3566	31.5239	8.70473	7.58283	7.48268	4.00212	42.244	2.40493	4.02671	14.1572	2.00364	2.9086	5.77155	2.89009	20.0048	11.206	5.00589	5.91657	10.5344	15.6062	21.3403	8.32446	16.4181	8.64509	5.9869
	4.4868	27.7828	15.0313	45.8126	40.8727	16.7835	28.0258	15.0529	63.5737	32.5917	45.3926	18.7785	25.5258	24.7983	54.6014	17.1579	37.4304	32.6252	39.7321	34.3681	39.2377	32.4541	25.9469	16.3854	20.1793	36.9424	8.34761	6.91371	7.95547	3.50029	45.5352	2.61271	5.46819	15.98	2.57413	2.70639	6.19097	3.06824	23.766	18.0016	4.81654	5.79197	9.11635	18.6651	23.0839	7.34569	14.1352	10.0707	4.85447
	4.60487	24.6409	10.6539	39.9502	38.2858	18.0055	21.4755	26.8834	69.7287	27.633	45.323	15.0645	32.3157	31.7311	43.8309	17.7708	44.9066	31.5156	45.4574	27.6834	37.6439	29.6394	19.7309	15.0828	16.8263	38.4442	7.29511	7.50559	8.05373	4.59799	48.3215	4.97485	6.66636	17.6006	3.21351	2.8749	6.99093	3.01594	21.8669	24.714	4.52181	6.96186	7.93264	21.9358	23.8402	9.74964	10.9495	10.1794	4.38326
	4.72295	27.2261	11.8702	34.987	46.6089	15.9166	22.8191	28.7446	66.4195	23.555	51.6054	25.0173	29.0519	28.1384	37.9597	21.2719	39.609	34.6273	35.529	30.1967	36.3043	17.5705	18.044	14.6558	16.5487	41.8517	6.5434	5.8661	8.09103	4.63063	50.622	11.1123	7.70394	17.5359	3.06146	2.83871	8.27042	2.62415	21.4413	29.7733	4.41855	7.95543	6.88015	22.5569	25.8476	9.28509	8.31338	12.8385	5.87781
	4.84102	32.1097	13.7659	33.2675	50.2137	18.4703	23.7987	28.4743	54.103	19.8607	56.4034	31.1157	24.2082	23.2947	32.7633	17.9493	31.4478	46.9621	35.2163	30.4729	44.5605	14.7679	17.345	15.269	18.5014	27.7575	5.5211	7.37163	8.0134	9.22661	49.2381	18.5639	6.03033	18.3317	3.29542	2.88259	7.13789	2.82722	20.1037	32.3078	4.5675	7.39114	5.70751	23.0943	26.452	8.8387	6.80855	14.8358	6.27257
	4.95909	32.4681	14.1369	34.3571	48.8534	14.132	23.9882	27.5602	37.8778	15.025	57.0972	35.0524	17.9602	24.6402	29.552	18.548	27.8393	51.6145	26.1956	23.1424	40.8804	15.002	20.7942	15.825	16.7548	27.5445	4.94084	8.12444	7.21788	12.552	50.4049	25.7658	6.21045	18.3226	4.83924	2.94936	5.92382	2.72156	18.121	35.3401	4.24238	7.36947	5.43841	27.1216	24.5502	12.2501	5.23743	18.999	6.7032
	5.07717	36.61	18.8148	39.1739	34.9365	11.5148	21.7837	28.107	28.9493	10.5408	53.1193	28.0623	16.7388	26.0376	21.388	22.4429	27.3056	45.0074	24.4748	16.6527	42.3079	13.5083	34.4256	15.3351	20.3081	36.1786	5.62091	8.65353	10.4219	12.7839	51.846	32.5596	7.55511	16.1247	11.3034	2.63445	4.56762	2.82083	17.4259	34.9127	4.94166	12.8656	6.69267	25.1099	20.7351	12.9309	5.45339	18.9417	10.4626
	5.19524	43.291	26.0915	39.435	31.4704	10.3991	19.7334	28.7248	39.2099	8.93835	50.73	26.5098	13.2893	29.3049	22.4976	28.4099	30.3478	36.6853	24.5806	14.7187	34.4164	14.9658	41.985	17.2018	17.6172	40.2649	5.03602	11.4044	12.5364	10.1283	51.3986	35.0176	5.27823	15.9088	27.5234	2.55459	3.89402	2.81813	17.0871	36.2304	4.36557	20.6252	7.64141	24.6488	22.4838	11.9044	6.12354	17.8124	15.5711
	5.31331	42.9074	25.9848	36.3481	26.6623	7.85344	14.9799	32.9876	48.4297	7.8875	41.69	21.0233	13.8185	31.3315	23.2916	32.9888	28.4484	36.1409	22.0652	14.3333	29.955	15.2776	46.0099	14.0402	26.2879	41.9644	4.68485	12.3007	13.7967	12.3573	51.4269	30.9066	5.57059	15.1686	48.6516	2.45961	3.2803	2.67962	16.6988	36.7391	4.43834	27.4207	7.96796	23.6583	23.5888	12.4402	6.06208	17.3617	17.993
	5.43139	42.5147	29.5627	36.6951	25.3417	7.48238	11.9982	27.1913	49.7355	10.2615	42.5802	18.4964	12.7366	29.7085	24.0839	41.7315	28.1623	40.9624	17.0631	14.201	26.3911	12.6611	39.475	12.2228	29.1436	35.7946	5.4086	17.4126	14.615	15.2685	50.8058	26.6915	8.51977	17.3349	63.873	2.56522	2.50111	3.25182	16.8051	39.3431	4.63212	28.9123	8.67243	28.773	24.3736	15.508	6.87502	15.681	17.7444
	5.54946	43.0457	26.482	34.4953	20.8896	8.49608	12.2083	21.1156	43.3033	14.9977	44.8977	13.1634	11.5984	22.5057	27.8314	36.7896	23.0003	33.2028	14.9969	14.4904	20.7335	11.2205	35.5851	12.5182	31.6413	23.6914	5.49567	19.484	15.3834	22.4741	46.0833	19.2717	11.4028	14.7112	69.6013	3.83567	2.71366	3.4907	17.4466	38.8715	5.26079	37.4795	8.17362	35.3872	29.3145	19.5709	7.53645	14.7856	21.3238
	5.66753	42.7162	24.552	31.5708	15.9248	8.70169	13.9824	15.2498	35.7949	21.5505	42.0388	15.6876	11.8341	24.504	33.4739	32.2982	17.3853	32.4179	15.305	17.6829	23.4397	13.8738	23.4085	9.40739	31.0513	19.5598	5.53446	23.8098	18.9115	28.2451	40.1534	13.3509	13.4321	14.8805	68.6062	5.27636	2.16722	5.67264	16.3826	31.3267	6.06898	45.3933	6.77731	43.8863	35.5194	20.7509	8.28672	15.0101	23.4789
	5.78561	35.8608	19.6342	21.5324	13.2988	7.83546	18.0202	12.2053	33.7717	25.3717	37.9404	16.8046	16.3123	35.9863	32.1856	39.137	16.1892	40.0676	17.706	19.1969	22.2616	15.2322	22.4755	10.0746	23.3166	14.4287	5.91482	23.7224	21.9939	28.097	38.0776	11.2225	11.3036	13.4169	58.3907	9.17784	2.76178	7.88546	13.3558	26.2092	7.61159	45.8882	6.42391	53.0765	40.0578	19.059	8.52483	14.4867	26.5716
	5.90368	30.7026	15.6051	20.2329	9.91417	8.58528	20.1031	12.0143	37.8928	23.7299	34.4141	17.1353	18.5229	45.6945	30.0935	45.8585	21.2067	45.6762	17.7234	24.0288	15.3025	11.8278	24.3248	10.5164	15.08	14.4213	6.0901	20.4216	27.2161	34.783	35.0687	10.3134	9.1663	12.5535	50.454	16.2185	2.68669	11.1305	10.4834	24.0856	9.54793	48.4202	6.06301	65.2269	43.1003	22.0963	12.2574	15.6005	29.5292
	6.02176	33.5125	14.1871	24.3032	7.70473	8.41945	19.4749	9.54801	38.2109	21.1867	33.8922	19.6275	15.4552	45.969	32.0408	46.8251	26.7262	39.0487	17.0957	19.1835	13.2376	9.42288	22.6847	12.0274	10.318	18.8489	6.60613	18.2908	29.5451	41.9867	37.0296	8.08201	9.22239	13.2416	37.954	21.2825	5.89556	12.3915	9.48864	23.1486	16.65	41.1296	5.57358	70.8214	40.8786	22.3908	13.5861	16.3478	31.6195
	6.13983	39.6843	16.6499	27.0355	10.1817	7.72696	16.8368	14.033	43.3628	16.5351	27.4026	17.811	16.0721	35.3115	36.0583	48.878	25.3502	35.5103	15.5347	16.4865	13.1632	10.4921	25.7528	11.6334	15.9041	20.4862	4.6653	18.1177	29.775	38.0287	34.4334	7.2662	9.83661	12.6936	25.0417	25.9747	8.94384	13.6814	10.4034	22.0056	22.6068	35.7456	6.18439	78.9654	39.2331	20.6492	15.6149	14.1091	37.3661
	6.2579	35.3028	19.9477	21.2893	9.15678	9.39705	16.2099	11.559	31.1485	16.5968	26.9888	15.2432	19.876	26.4716	32.3252	52.8002	25.0757	28.4045	15.193	15.1973	10.0285	11.5206	17.7106	10.2933	17.5731	12.3515	4.71876	16.7548	32.1106	34.375	35.3469	7.7414	9.48103	15.5054	17.9647	32.7212	10.4035	15.8674	11.5012	19.4534	29.677	39.4949	6.89327	79.3923	35.5181	23.0745	16.3254	14.3038	36.3754
	6.37598	29.0402	19.0071	19.4729	8.70775	9.09507	13.4891	10.2678	31.6842	13.6931	25.3601	16.4934	19.7154	25.4966	29.4035	56.1557	23.6931	23.8609	14.897	13.8592	10.2753	12.2403	12.5663	8.90126	14.8634	12.5664	7.23033	15.1452	36.7752	24.535	33.264	9.11257	11.1498	13.474	13.788	34.4141	10.8188	17.9497	15.5696	18.9092	35.6986	45.0588	5.39793	70.6343	34.647	20.4199	18.3069	16.9868	36.0151
	6.49405	19.0745	19.0352	11.7112	9.68481	8.79959	11.9786	10.6306	36.448	12.7261	24.2137	18.3276	16.8286	33.9693	23.1036	48.8248	20.0143	23.9154	14.8096	19.0615	10.6574	12.5104	15.0908	11.9992	13.2106	13.572	9.8688	16.3361	39.4499	21.9392	29.7509	11.4592	11.0416	15.341	12.4404	35.0246	9.1571	19.4062	18.747	21.3558	39.0438	48.9761	3.99691	66.9471	37.4754	21.8211	17.7387	18.4729	38.0239
	6.61212	15.0741	15.8334	13.1144	7.45586	8.46591	10.6733	13.5265	32.7029	14.7078	20.8246	23.5881	14.902	36.6735	20.0199	48.7632	25.4766	36.4112	15.4897	17.8461	10.9365	11.807	20.8595	12.0404	10.5042	17.4056	9.46059	16.2246	38.162	20.8373	25.8827	16.4722	12.2851	20.8186	11.0157	35.6094	11.8112	21.9508	22.3695	21.3384	36.1746	48.94	3.83108	59.068	35.5556	27.3224	18.9238	26.8077	42.2384
	6.7302	19.4083	9.65692	13.2419	11.1355	8.51855	10.5338	14.5837	27.3775	19.4676	17.8183	26.7727	11.3494	35.0468	21.0674	57.1399	34.5215	52.5361	16.1104	15.6054	11.4468	9.29289	17.9344	12.5199	9.9147	20.8169	11.0127	18.003	36.2463	19.5823	23.0986	24.0285	12.1454	27.0274	10.6563	34.867	12.9483	23.2677	22.4004	24.6806	38.1563	48.9079	3.22137	52.1998	39.1142	36.1082	24.0227	43.0654	44.2181
	6.84827	23.2731	8.74729	14.8873	11.4237	8.996	10.7897	11.9028	28.3199	21.7923	17.0359	23.5378	10.9937	29.395	21.273	61.1788	38.3447	61.9615	16.2405	10.9475	12.2372	10.2327	21.0016	11.9433	8.03877	21.4424	10.7536	15.0872	30.8609	18.2645	22.8378	29.1279	10.8876	28.755	8.7419	33.0554	15.2036	23.74	21.5256	25.5275	37.0126	38.1467	3.38778	44.4065	41.4222	49.3923	29.0778	52.1032	44.9979
	6.96634	20.745	9.44247	11.5908	10.8351	8.65971	12.1536	11.0402	21.9671	20.2694	15.1728	17.7566	16.4183	27.521	22.8771	55.8804	41.3554	58.5773	17.4093	10.8085	9.39822	12.1753	17.971	11.2315	6.55577	18.6542	11.0741	13.6378	30.6295	21.5725	22.223	35.0781	10.4886	28.7031	6.97691	32.525	14.1831	22.569	25.8206	26.8019	33.7882	23.3178	9.00627	37.7316	44.0477	51.7711	29.2904	56.7917	45.174
	7.08442	22.4993	10.4097	9.48952	12.0906	10.1116	17.1653	11.0059	19.6898	15.9691	19.3336	11.188	18.4283	27.0091	24.6395	41.3141	32.2699	48.9012	19.6625	9.66617	7.97414	14.784	14.7763	8.55023	7.37139	14.2735	10.99	13.9992	30.6379	18.4767	20.7444	39.4639	9.29789	24.0347	6.79119	33.9082	15.4729	19.5293	30.7516	25.8452	31.4255	21.2407	17.0246	34.5325	46.7273	48.1493	29.1798	50.3836	46.3426
	7.20249	21.2414	12.8832	11.7319	11.2396	8.89872	16.6622	9.91728	17.0948	12.5875	25.6763	10.5011	17.9739	30.2038	24.7707	36.2449	25.1524	41.6258	19.6041	8.71441	9.50428	14.0316	13.0164	6.53254	7.53105	11.312	9.25091	13.3958	34.4773	16.4129	19.75	43.9765	9.02003	22.3777	6.05422	41.1391	18.1743	19.4717	40.6596	25.2257	32.2559	29.3217	26.9687	38.0644	48.0906	45.9481	28.4145	39.87	47.4567
	7.32057	23.1989	11.2369	10.1046	10.7434	8.5354	18.0983	12.3131	14.7571	12.6462	31.3729	9.57496	14.3133	26.5195	25.2495	31.5168	20.6955	36.6035	19.0029	9.14234	6.70672	13.9072	15.7447	6.51456	7.97325	8.26485	9.61907	12.7762	35.2109	12.7122	20.865	48.7529	16.7287	20.5971	6.13883	47.2392	19.4566	22.5262	52.1489	31.9998	35.2634	32.7512	40.2503	36.556	46.1865	47.2338	24.6078	29.9803	45.0679
	7.43864	27.2384	10.3703	13.0309	11.5959	9.05665	17.0112	13.3681	13.7697	12.4913	27.5708	9.55573	12.8123	21.2142	26.1374	31.0115	18.8748	33.6752	19.4724	11.3503	7.65589	13.226	20.517	6.16622	7.7131	9.72346	11.0575	13.0764	30.2163	11.6803	23.4948	46.2358	30.6396	21.0178	8.66102	53.4091	25.3236	24.3514	68.2132	36.7184	38.7557	32.5469	51.963	33.4926	44.6359	48.7109	21.2515	28.7577	37.6083
	7.55671	27.0457	8.11651	13.8968	10.7807	9.01164	16.3833	15.69	13.7301	11.9223	23.3511	11.5526	12.026	18.0552	25.0464	28.1403	19.4605	34.3934	21.2914	8.82888	7.69599	11.2252	20.6285	6.31685	6.4426	10.8058	14.1231	15.1699	26.0212	12.9461	27.6606	43.4769	47.8745	19.1705	9.52981	61.1294	30.897	27.7279	73.2473	43.6063	38.7025	31.5075	57.1035	30.1647	40.1288	50.3614	23.503	26.1131	25.459
	7.67479	21.11	9.24291	12.8567	10.3342	8.16082	17.9842	22.0602	21.4154	9.4664	15.0673	10.7105	16.2703	16.5956	23.1481	26.6973	20.3861	25.5296	17.2851	9.68925	7.54925	12.1676	25.8383	6.18487	7.81069	13.1987	16.6949	15.6164	23.6468	13.3359	30.2076	39.2282	67.9216	16.4426	9.77221	59.3064	35.9399	30.1355	65.9777	47.6033	35.314	33.8427	51.7476	23.6333	43.1023	50.1562	24.1116	28.1963	22.0782
	7.79286	15.5806	9.67262	13.1912	12.4941	8.59097	16.3444	17.0212	25.5146	9.24281	11.7246	11.9031	21.1767	17.0754	30.2635	28.4532	19.2165	19.9122	15.7338	12.4972	8.31304	8.88916	23.0768	5.61198	7.70451	13.8792	18.5174	15.9546	22.851	15.3569	32.9065	35.601	72.5776	17.1539	11.457	58.5448	38.2412	25.5754	70.7221	52.2312	33.377	36.3753	52.5942	19.7105	43.1852	50.716	21.6107	31.0742	18.6017
	7.91093	12.1193	12.0577	11.1415	11.7946	8.12432	15.6875	12.8088	20.3807	8.89103	9.5379	10.6745	18.6236	16.1615	39.4483	31.349	16.4265	21.4565	15.564	16.548	9.08856	9.4551	21.3152	6.73845	6.16829	12.365	17.8805	19.3164	20.949	12.7159	35.1116	33.6051	66.4754	19.0896	14.1371	56.0999	35.235	22.9828	75.763	51.7641	35.1933	32.3981	53.306	17.3113	43.1862	53.5996	17.0011	32.8136	19.5939
	8.02901	12.245	13.3485	13.7597	10.8872	9.52868	12.8674	10.6818	17.5363	9.55981	8.69465	11.996	17.6394	16.4285	38.5316	37.1628	19.7378	23.1016	14.0304	15.5222	11.0017	10.2684	16.7231	6.61561	8.09544	16.3162	21.2283	23.4056	22.3926	12.6342	37.4347	35.8124	53.593	23.1908	14.6922	52.6153	32.2977	21.2513	81.8145	47.1561	32.1649	31.6429	53.7284	19.2232	43.9375	51.754	17.5065	36.0363	19.4492
	8.14708	11.3976	12.8811	13.0043	10.869	9.02119	16.5254	10.4132	11.006	12.5044	8.7219	10.5293	12.0716	16.6589	42.5774	37.2246	25.2807	20.3927	15.9874	15.4918	10.4666	9.43165	14.8327	6.44931	8.38133	14.4892	24.7493	22.604	28.9266	12.722	38.8114	42.8365	39.0614	30.8461	13.7274	49.6851	24.8542	20.7559	79.8239	46.4476	30.7628	31.0972	53.6068	24.7268	42.891	51.9434	19.7667	38.5598	21.6893
	8.26515	8.75197	11.999	11.4208	10.737	8.40141	11.6457	12.7416	11.3732	12.7935	8.4062	9.47983	11.4498	16.6647	44.6733	38.5388	24.7532	19.2161	18.267	17.0895	12.1506	8.58254	12.097	6.44403	7.80405	15.0961	23.8933	24.159	31.4107	8.43808	40.2596	49.1731	26.3029	31.4173	11.6179	44.81	19.2501	21.165	77.4076	40.1222	26.365	33.0233	52.569	28.7164	45.1406	51.6888	24.0949	39.6405	20.2801
	8.38323	11.1321	14.8227	11.848	11.0837	8.85059	9.67439	12.0084	10.1868	9.44427	8.18013	10.916	11.5148	19.2004	36.9963	43.8351	18.6217	15.9115	16.2263	18.0431	9.09489	11.2369	11.902	6.67349	7.15707	16.4208	23.5324	23.4923	31.0481	9.19656	44.4554	57.3073	21.148	31.5931	10.5062	40.2794	21.005	20.9878	62.1206	37.2878	23.4061	37.141	46.4271	29.2014	48.81	48.5663	25.1776	48.2598	18.395
	8.5013	10.7221	16.5493	11.2089	10.2704	8.28346	10.0289	12.6522	11.332	7.25865	9.83267	10.3384	10.3639	21.2992	36.1681	39.7756	14.9785	15.4576	13.7828	16.5973	10.9903	10.1129	9.4327	6.87215	7.65886	11.7418	19.4574	26.0781	27.4643	11.4637	44.2457	64.9678	20.8424	27.7427	9.91136	39.6921	26.0708	21.316	52.3538	39.4698	25.102	37.6214	41.6219	32.1719	53.0757	45.6284	26.3456	60.1944	21.6296
	8.61938	9.66562	15.5311	9.8863	10.5326	9.00776	8.20886	9.58705	9.5287	7.92248	9.72927	10.0555	11.4166	22.0255	36.948	35.0627	16.4054	18.9758	14.5268	12.8668	8.97741	10.5767	8.15976	6.8724	6.60163	10.4312	19.8236	26.6241	30.1088	14.0656	41.4548	71.9813	26.2895	24.9451	8.01571	32.758	34.0894	21.9453	42.6959	42.4056	24.4941	41.0305	40.4432	37.1909	49.2725	40.6663	24.5502	65.0959	20.2124
	8.73745	9.7149	14.719	8.77105	9.27199	8.78003	8.33187	12.2431	8.35316	7.13488	10.7375	11.4844	10.7538	20.8718	36.5258	37.5494	15.8265	22.6977	15.7912	12.5908	9.32116	12.0047	10.7036	6.41316	7.69968	9.27403	20.4622	25.7908	33.664	22.1627	40.9465	72.3988	36.8519	21.2938	9.02239	31.7488	37.3541	21.1678	35.2091	48.3727	27.5687	58.5988	39.7627	40.3679	49.4743	36.6974	22.9361	64.087	16.0706
	8.85552	9.3805	14.2542	9.97065	9.45214	9.15898	7.97306	11.645	8.06405	7.60695	9.37727	11.6958	11.405	22.8162	33.5843	42.802	18.7318	23.8204	15.8872	15.311	12.1047	11.5365	14.0577	6.71527	8.41742	12.1817	22.505	24.0946	29.5476	36.5272	43.8743	68.8077	46.17	22.7346	7.999	34.0358	38.3625	20.0214	24.6036	53.0407	26.3853	73.4291	38.9179	37.429	48.4455	37.716	21.1695	53.216	18.4369
	8.9736	11.9064	15.1073	8.13647	9.78137	8.86139	8.12825	11.1588	8.25372	7.57087	8.98374	11.1008	11.2319	21.7694	29.2385	41.612	17.3595	19.5955	20.9961	13.3447	13.965	12.1541	13.9447	6.73258	7.43344	10.9815	25.4506	24.5634	27.5852	49.3876	48.0154	63.4687	57.5441	23.7702	8.56637	34.437	40.8904	15.8379	19.9695	52.2724	29.8495	83.3457	45.2653	32.476	42.8278	39.7466	19.2459	49.729	21.6391
	9.09167	11.009	13.6585	8.47646	8.98511	8.83271	7.66583	11.4805	12.7029	9.29266	8.89655	11.7161	10.4068	20.5025	26.3104	35.2908	16.0052	20.849	22.2391	12.0828	11.9927	11.1379	12.5424	7.6337	8.80279	8.8203	22.8568	25.4913	25.3842	57.0125	50.9883	52.1521	70.3729	24.0933	8.71568	38.5174	38.5711	14.5651	15.6401	49.8495	33.27	87.6186	49.0404	31.8684	38.9564	43.8212	19.4333	47.811	21.3417
	9.20974	11.8519	14.9066	8.99593	10.0722	8.77931	7.63033	10.2291	16.8903	12.2094	8.44236	11.7333	10.5046	19.5224	25.1671	28.2739	15.2546	24.8907	21.0888	11.0415	10.1194	10.4249	12.1477	6.61661	7.08374	9.94258	24.3685	25.0578	22.6704	62.3637	53.2968	40.1413	80.8686	20.6946	8.89006	40.9128	36.4205	15.9061	16.3078	47.8953	35.483	89.577	54.9105	29.5375	37.5328	49.6382	20.4934	49.7186	20.8644
	9.32782	13.1619	10.0813	10.6294	8.68984	8.40132	7.92334	8.91228	18.5575	11.2363	9.07427	11.7708	11.6086	21.0956	22.2886	26.5155	16.3453	33.0507	15.9303	12.0192	11.609	9.19556	12.8638	6.31436	9.21157	10.3321	28.121	23.7569	20.8141	68.7015	54.7538	32.9192	74.4365	20.0169	9.94357	41.7237	32.7961	14.2308	23.4519	47.2411	35.4098	82.9514	57.69	26.8497	37.7056	51.412	21.9243	49.6555	22.1524
	9.44589	10.9762	10.0665	10.2064	9.66122	9.56188	8.78559	7.45842	16.908	13.5498	10.1576	10.224	12.588	17.0513	27.2659	33.7956	21.9944	38.4408	14.4033	10.8124	11.3776	10.4455	12.7877	7.02136	6.44523	10.6942	28.7728	26.3178	17.4143	67.7818	56.4876	28.2266	69.2559	22.7106	11.8774	46.1927	29.207	15.2252	31.9005	46.0534	38.1836	73.9346	58.5408	28.8069	36.7761	47.8934	29.1667	49.9721	29.7832
	9.56396	12.7832	11.0845	8.87295	10.0006	9.6161	10.9988	7.94446	17.0306	15.3623	9.45192	8.20294	11.0173	18.1337	34.4178	39.3037	19.8901	40.5784	14.1748	10.5653	13.1745	9.09437	14.2464	6.84311	6.7122	8.13359	30.9469	30.5774	17.2771	61.6288	56.2502	28.5508	65.8937	28.1985	12.961	50.3237	25.7865	18.6634	43.9446	41.8881	34.0938	69.2993	59.3064	28.0291	35.0655	45.3107	35.0799	46.8133	30.8398
	9.68204	13.099	12.0995	9.10063	7.80219	10.9978	9.26954	12.4833	13.9498	15.5605	7.78999	9.17243	11.1865	18.8198	45.5565	34.8799	26.0823	38.1847	14.2965	10.1952	12.5881	9.16932	17.8134	6.93352	8.35944	9.29599	33.7857	35.3097	19.3508	63.8307	56.2334	28.3857	61.0156	32.0359	11.9279	48.4009	23.8475	23.0984	52.3795	36.0796	33.8831	67.3152	57.4091	26.0117	32.5852	44.6183	37.7435	52.1916	35.3891
	9.80011	15.6002	14.1639	8.89813	9.48635	9.90319	7.6965	14.5832	12.4744	14.7057	7.62468	10.0759	8.13461	21.0717	52.5978	28.867	28.2675	27.1411	15.9663	11.4647	12.3839	9.39449	17.9875	6.90598	9.81724	10.1338	30.9202	41.625	16.613	55.3938	52.2608	25.4636	57.7949	38.3212	8.38285	49.1269	23.3869	28.6801	55.8979	28.2269	36.5121	65.3207	59.9769	26.1258	29.3104	38.2889	42.49	53.4436	36.7947
	9.91819	15.8912	16.0267	8.73255			8.04592						7.96353		66.7666	26.9507	22.7421	23.4572	15.528	16.1118	10.6957	7.88482	7.79632	7.16474			31.4545	49.4624	17.976			12.2669						46.0848		19.8804	26.2792	60.6861	80.0074	49.7914	30.7258	29.9197	42.5209	86.936	45.4575
							7.65136												14.7976			8.41763										9.63923												45.703			8.63369
Fig. 3e	Tfn signal intensities in perinuclear and peripheral compartments of each cell (dot). Values represent the maximal signal intensities in each cell.
	Graphs were plotted and statistical calculations were performed in Prism 8.
	Perinuclear			Peripheral
	307P-vector	307P_ZEB1		307P_vector	307P_ZEB1
	27.7828	86.1386		63.1627	16.9808
	15.0313	42.1267		59.7338	47.449
	45.8126	96.4254		120.937	29.9469
	40.8727	56.1708		60.5828	39.4256
	16.7835	35.6067		73.4579	34.9733
	28.0258	72.244		73.7664	18.8719
	15.0529	43.8268		48.0637	23.4437
	63.5737	73.3563		133.769	39.995
	32.5917	40.3016		115.438	15.8985
	45.3926	51.1579		46.1047	17.5075
	18.7785	115.718		34.0291	25.7205
	25.5258	68.4625		53.2326	3.68547
	24.7983	24.8308		125.39	34.3279
	54.6014	44.1664		170.677	14.2101
	17.1579	38.1036		106.482	16.033
	37.4304	59.3109		91.8021	16.9687
	32.6252	47.4762		72.9616	48.5597
	39.7321	81.2796		56.7323	18.9908
	34.3681	37.0892		35.8618	42.9264
	39.2377	69.8173		59.0307	4.99486
	32.4541	39.7468		61.2727	19.2269
	25.9469	42.0799		83.9129	8.19049
	16.3854	48.1111		50.4526	42.283
	20.1793	26.9426		68.4831	11.1944
	36.9424	53.7177		102.224	82.6781
Fig. 3f	Alexa 568-labelled Tfn linescan plots in ZEB1 (shZEB1 #1 or #2)- or control (shCTL) shRNA-transfected 344SQ cells fixed 10 min after initiating endocytosis.
	Graphs were plotted and statistical calculations were performed in Prism 8.
	Average pixel intensity
	344SQ_shCTL
		Tfn-A568																									DAPI
	Cells	1	2	3	4	5	6	7	8	9	10	11	12	13	14	15	16	17	18	19	20	21	22	23	24	25	1	2	3	4	5	6	7	8	9	10	11	12	13	14	15	16	17	18	19	20	21	22	23
	Distance (µm)
	0	34.3298	22.7906	17.0761	14.997	23.0808	28.2284	16.9533	17.9975	10.0893	21.8533	16.6121	14.2705	27.9168	10.827	17.2733	23.7481	12.2667	23.5462	27.2403	14.2143	14.6128	23.4747	10.022	20.3155	26.8685	4.4808	5.5868	6.12303	4.0768	5.8808	8.16857	4.3751	5.4681	6.0558	2.71723	4.98397	3.28473	3.14167	6.12943	4.62447	4.86823	4.23763	3.40887	6.3797	5.91677	4.17497	3.89917	3.87497
	0.11807	39.2593	21.5103	19.9626	14.1457	33.4225	31.2585	18.4288	15.2082	11.1175	23.9528	19.4749	15.7785	23.1825	11.3535	15.3897	19.0507	11.087	31.4067	25.394	10.6836	14.0152	26.0187	11.3916	20.5072	33.173	4.58577	5.7874	5.6156	3.0174	5.86113	9.08227	4.41193	5.05753	6.3952	2.66713	6.38417	2.93563	3.3224	6.676	4.62997	6.28667	4.42783	3.45787	6.2494	5.42857	4.4668	3.91527	4.02073
	0.23615	35.6907	15.8717	23.8982	14.3079	35.4883	28.5862	17.5954	13.6248	13.2678	21.7181	24.1359	17.0272	17.0342	13.4448	19.2901	16.6475	12.6732	37.033	27.3116	11.0338	15.4623	34.831	14.3888	19.9109	27.8717	4.98917	5.5726	5.47853	3.92517	5.9889	7.69857	4.28953	4.5859	8.18893	2.79453	8.30693	2.88507	3.4142	5.95937	4.4001	7.3315	4.41167	3.2352	5.7353	5.39923	4.33753	3.86033	4.13347
	0.35422	36.8969	17.8192	27.8208	17.4847	30.4779	24.8727	15.7342	10.9437	17.3697	20.2412	24.2138	17.4942	20.386	13.7928	22.2291	16.0236	12.9028	42.8044	29.2136	12.7707	17.9124	47.8819	21.5604	19.9552	22.5372	5.43763	5.9009	5.5567	4.43217	5.41513	8.4729	4.50013	4.28053	9.10903	2.4548	8.33297	3.25787	3.1655	6.1498	4.35107	7.70923	4.2033	3.7088	5.14637	4.82897	4.4908	4.1131	4.12393
	0.47229	39.8641	26.1281	29.8933	16.9912	29.5618	21.6782	13.9746	10.4666	20.7923	22.95	24.0322	18.5348	29.929	10.4652	24.3568	15.8173	13.6694	47.8266	32.2873	13.2248	20.2227	51.6648	23.4938	18.7334	19.5334	4.86823	6.2252	5.12003	4.68097	4.7937	7.0703	4.62723	4.2916	10.1178	2.67173	7.06187	3.54853	3.0846	5.97197	4.35767	8.4436	4.36513	3.46993	5.20353	4.49307	4.79	4.03277	4.22323
	0.59037	45.452	31.9051	28.8086	17.6148	26.6646	22.6399	14.7578	9.88957	22.4645	21.4933	23.1549	21.6113	31.6791	9.46997	21.3454	17.0543	14.0165	56.9586	28.2801	12.4678	19.6977	47.3051	22.465	19.6694	18.6525	4.11487	4.5913	5.55857	4.6311	4.29227	7.37507	4.78543	4.76767	12.0887	2.48717	6.8298	4.17323	3.02643	5.04167	4.5383	9.1847	4.55857	3.32383	5.18627	4.41287	4.49217	4.23663	3.95013
	0.70844	42.2543	28.1476	26.8252	15.9	24.6275	24.2873	17.092	13.0794	22.0925	19.766	21.3023	24.7301	31.63	9.60387	19.2648	15.8044	13.4643	65.2279	20.8901	15.5077	19.2805	48.7945	25.6344	17.1368	18.6433	3.92677	4.19713	6.30507	4.1888	3.7839	7.0817	6.24993	4.85457	13.1111	2.44157	6.24547	4.20493	3.01943	5.33403	4.30193	7.8335	4.39673	3.05117	5.1033	3.91407	4.405	4.1816	3.6892
	0.82652	37.9054	26.1164	28.4462	15.0153	28.3305	25.0765	16.3739	14.4356	19.5996	15.3195	18.7534	27.4849	25.0822	9.63277	27.5802	15.3567	14.6181	63.128	18.4911	13.0392	20.6254	49.1759	28.46	16.2525	15.7079	4.19203	4.4793	6.19023	4.45413	3.74053	6.85073	6.19647	5.84657	13.7394	2.53903	6.55033	3.61637	3.1136	5.95023	4.3305	8.00523	4.2646	3.0092	5.11423	4.2997	4.62	4.08023	4.45143
	0.94459	34.5472	32.91	31.2835	16.9043	32.4633	21.2617	12.9554	13.5099	19.4502	15.0747	16.2222	31.3143	25.8606	13.1922	31.1002	16.2295	12.4474	61.0851	25.4278	10.4628	19.8133	52.3159	33.7888	17.2984	18.441	3.9997	3.38947	5.5186	5.37183	3.30443	7.48097	5.30873	6.05333	10.9109	2.46347	6.4275	3.57413	2.9731	7.24243	4.37357	7.54833	4.08927	3.40603	5.44713	4.63073	4.35667	4.0488	4.20787
	1.06266	27.6614	37.7309	28.5143	18.7111	31.509	20.8663	11.7099	12.0045	17.0382	15.5896	12.2444	29.3715	24.9873	16.0925	23.2776	20.0621	14.2438	57.3658	29.4125	10.2844	14.4552	51.0848	31.8713	22.0206	21.9285	4.41147	3.38057	5.25537	5.96863	2.8575	6.8739	6.71513	6.0148	10.2901	2.45347	6.41397	3.57923	2.89113	7.82213	4.49907	7.4075	4.43553	3.50473	5.29503	4.4984	4.69927	3.8567	3.81557
	1.18074	24.0137	38.5038	24.5333	18.3153	23.8782	23.3918	9.29163	11.9928	15.6132	14.7902	16.7958	21.2626	24.3735	18.4857	18.0506	20.9876	15.5766	47.248	28.1806	13.6938	11.0622	52.5125	27.2824	28.7665	20.6075	3.8524	3.37893	4.35363	6.24393	2.5091	6.52617	5.9767	5.0631	9.35773	2.5677	5.60137	4.3265	2.93723	7.073	4.6748	8.21143	4.51497	3.08473	5.11867	4.91063	4.5279	4.11723	4.0168
	1.29881	21.136	46.4855	30.9425	15.4501	24.5004	19.0821	9.77063	12.8381	16.9149	16.1291	19.1315	16.7273	24.5688	16.4242	16.1558	18.7109	12.0522	47.24	29.3614	16.5073	10.9198	51.0083	22.8137	30.2203	16.853	3.50263	3.7378	4.6023	5.95783	2.33077	5.88683	5.75133	5.37643	9.51617	2.61453	5.5067	4.03597	2.54597	6.16553	4.31847	9.09993	4.48193	2.94893	4.59223	5.77123	4.55973	4.08523	4.28137
	1.41688	21.2753	47.0305	33.9367	13.8344	23.9513	16.8803	12.3422	12.2108	20.7088	22.7013	22.4251	16.5993	21.2959	18.1507	19.7627	17.0392	10.0325	46.4333	26.6948	13.7393	9.5088	42.3252	16.6038	26.132	13.7597	3.20053	4.32847	5.5826	6.86993	2.5844	6.36613	5.54323	4.03047	10.2244	2.8129	5.9887	3.7382	2.6294	5.743	4.37543	9.2348	4.21393	3.05207	4.6552	5.9458	4.48427	4.16	4.63947
	1.53496	30.2978	44.1072	38.1613	11.9916	26.9084	15.9405	16.9396	9.24603	23.5018	28.7292	20.081	16.6083	21.7594	17.0999	24.5705	14.007	13.8777	35.7416	28.2504	9.68673	12.5097	37.8483	16.6126	23.7852	11.8039	3.51937	4.39223	5.15307	6.67893	2.34907	5.20057	5.20803	3.92427	9.9305	2.7081	5.25877	3.27693	2.49677	6.12323	4.8573	8.0456	4.38763	3.59657	4.65427	4.88747	4.1146	4.33733	4.05543
	1.65303	32.4584	32.7344	35.0976	13.4253	28.0623	16.9112	19.7578	9.99657	23.4323	29.5873	17.5925	15.2272	25.4508	13.6301	25.4971	14.3993	12.0538	24.4549	30.1801	7.4959	14.4293	35.6746	16.7235	22.4167	11.6758	4.4013	3.8032	5.13427	6.2717	2.6673	5.12663	4.8928	4.04903	8.507	2.9742	6.05843	2.52083	2.59637	6.01353	5.1546	5.61287	4.4575	3.1546	4.14103	4.49653	4.77653	4.26377	4.40523
	1.7711	28.3208	29.4612	29.4316	13.3002	26.0918	16.6973	28.8667	10.9584	17.2668	34.2846	15.0664	14.4671	20.6357	11.4027	24.7216	16.5053	8.4931	26.6342	30.1845	6.92783	14.184	38.3849	19.9417	25.2704	14.1169	4.3226	3.99947	4.88083	5.49797	2.3067	4.46523	4.375	3.61707	7.8967	2.70103	5.95813	2.48377	2.49343	5.6046	5.68843	4.4363	4.4425	3.1797	4.25213	4.883	5.0032	4.45407	4.37327
	1.88918	31.2201	28.177	29.1036	17.8816	21.8925	19.478	28.3757	10.7597	12.0575	36.165	16.2641	16.3859	19.14	12.2427	22.3777	15.8145	11.9439	29.7411	36.2361	9.39813	16.1745	48.8907	22.0642	31.5067	15.7617	4.90947	4.1868	4.19473	5.32503	2.58997	4.76563	4.6095	4.1408	7.0908	2.62477	6.44517	2.77593	2.82747	7.1998	5.51977	4.4511	4.1087	3.0189	4.50397	5.39517	4.834	4.16737	4.1831
	2.00725	41.5152	29.0814	25.4189	18.2696	23.5469	20.163	28.2647	12.4224	12.9832	31.3149	22.8727	21.2528	17.8032	10.4295	26.4178	15.2006	20.8467	31.9327	36.9946	14.0057	19.476	55.466	25.5811	36.2616	20.1308	6.11143	3.5847	3.76673	6.40193	2.38177	4.05647	3.98597	4.01893	6.6914	2.9055	5.65957	2.86767	2.52407	6.4728	5.26303	5.65733	4.1838	3.0375	4.5752	5.6936	5.49867	4.2291	4.2293
	2.12533	47.7296	28.5706	20.6775	16.973	28.7036	18.9981	31.6696	12.5326	16.2983	29.3951	29.5898	26.2432	19.2637	13.5411	25.5582	14.5948	21.8841	41.893	38.3165	14.0671	20.7173	55.4782	24.1996	43.7635	17.4627	5.98067	3.54197	3.98773	6.71563	2.55913	3.9245	3.7063	4.23317	7.5471	2.91743	5.21563	2.81767	3.10503	6.6739	4.36023	6.17267	4.6991	3.08327	4.99557	5.74967	6.01607	4.10763	4.237
	2.2434	49.8697	28.9671	13.7454	11.9902	27.3309	18.048	31.3766	13.4288	22.1293	28.0335	36.0807	27.8109	17.3827	14.5003	20.6837	15.6936	13.3416	56.961	34.9426	15.3021	19.1148	44.5012	26.0679	42.8086	17.465	5.59413	3.8638	3.55077	6.42337	2.4757	3.77363	3.97087	4.6405	7.72753	2.86797	4.93733	2.73997	3.32943	7.6399	4.46837	6.56013	4.40897	2.92783	4.84887	6.0479	6.2823	4.0461	4.06467
	2.36147	36.9917	28.2323	10.1899	9.8026	32.6723	16.8336	30.5118	16.8801	25.5495	28.8435	36.5117	26.6687	18.211	13.1478	22.0651	15.1933	9.94643	60.3682	34.1527	17.5594	17.6197	42.1358	26.366	39.4594	15.2997	5.0936	3.3824	3.56183	6.07487	2.52533	5.1561	3.90767	5.26523	7.15997	2.9799	4.81727	2.66953	3.1408	6.70673	4.28077	7.08957	4.40667	3.12177	4.7356	7.5987	6.11807	4.0317	3.95833
	2.47955	34.8154	27.8369	14.6837	10.5975	33.5434	20.6567	32.9277	24.3328	26.9734	27.4411	36.1505	23.6726	23.8617	16.8903	21.6408	15.1072	9.992	50.2031	29.6296	22.0771	17.46	49.1813	31.3004	27.8421	14.0391	4.5765	3.5658	3.59507	4.67797	2.419	4.71897	4.29737	7.43703	6.85753	2.8082	4.24963	2.74437	2.99457	6.84083	4.5288	6.345	4.12657	3.09437	5.1969	7.36293	6.51287	4.11353	4.4122
	2.59762	39.1145	33.4266	22.355	12.1962	30.1318	28.4013	32.1207	26.5862	30.203	31.955	31.2515	22.5212	24.4495	26.4636	19.8462	17.9997	11.2651	40.4905	24.6912	27.1121	24.2497	59.9592	35.7858	24.5106	14.4812	4.24977	4.0243	3.62527	4.45493	2.61597	4.57197	4.95487	8.03333	6.35493	2.73453	3.62303	2.7453	3.06717	6.7902	4.44073	5.2545	4.66643	3.29777	4.8886	5.65023	6.66467	4.3224	4.1957
	2.71569	43.5311	41.4888	28.4858	15.1483	22.4902	34.5181	28.5189	29.5836	27.5532	31.2449	25.628	25.116	22.0426	29.6185	15.2017	21.3431	11.6338	33.2898	23.0364	27.2826	26.6714	72.4111	39.5578	20.2927	17.1996	4.57133	3.96033	3.48007	4.47117	2.48513	3.355	5.04623	7.84417	5.69097	2.6632	3.71973	2.7012	3.1633	6.86937	4.3353	5.009	4.4326	3.42007	4.74327	5.63023	6.4635	4.75263	3.97677
	2.83377	45.6424	43.178	28.7072	18.3361	17.0402	28.688	27.28	32.7168	24.2336	29.8712	23.325	30.4097	23.9731	32.483	15.3275	20.8434	15.8029	34.6225	30.6577	19.1095	27.5941	76.1961	38.345	18.1298	15.2874	5.44633	3.81697	3.3166	4.13123	2.4394	3.41	4.47497	8.5077	5.4262	2.8178	3.4038	2.88317	2.82503	5.34723	4.2699	4.78283	5.83983	3.3611	4.6486	5.49537	6.66413	4.47653	4.49197
	2.95184	47.791	43.6468	26.2918	23.2824	17.3998	26.5446	29.4407	35.7967	29.3651	30.7044	26.0287	36.9205	19.0163	27.8126	16.7499	20.5589	21.5271	35.161	28.6411	14.4695	28.8885	68.4123	40.0312	24.4076	11.7799	5.97313	3.46163	3.60437	4.27057	2.66397	3.42597	3.83657	7.7056	5.25813	2.8156	3.22413	2.98067	2.62933	5.44803	4.11783	4.86453	5.20037	3.66073	4.329	5.75907	6.1007	4.5199	4.15227
	3.06991	49.9478	41.2054	28.4679	23.574	24.6155	17.768	31.5619	37.4317	35.123	27.7501	31.3063	39.1213	18.082	18.4773	12.3519	17.9148	27.6115	44.0052	21.4343	12.5679	28.2166	54.7613	40.1854	31.4244	10.174	6.44873	3.47563	3.4121	3.7021	2.50123	3.66417	3.84663	6.36527	5.6543	2.81487	3.09843	2.82277	2.98723	4.88867	4.46833	5.0203	5.94017	3.39413	4.0703	6.21353	6.25767	4.29453	4.44953
	3.18799	44.7517	41.017	29.3616	23.4802	38.8773	16.903	31.4449	37.3208	41.1464	21.3632	31.4356	36.5338	17.0644	13.0154	10.3073	16.9026	25.2413	49.3802	18.6865	15.13	29.1875	38.4419	39.5426	30.1508	11.2934	4.76977	3.65333	3.56433	3.61533	2.43593	3.7749	3.78553	6.15077	5.81937	2.7462	3.06427	2.56503	2.73933	4.35527	4.2041	5.29937	4.92697	2.96857	4.21457	5.293	5.97023	4.36803	4.52443
	3.30606	37.1685	38.5301	30.3141	19.9904	51.6328	18.5643	32.9603	39.5155	40.9899	22.0792	36.558	32.3317	14.8703	13.6701	13.6068	19.0847	24.5512	48.2252	21.129	21.9089	27.9413	35.0035	40.1211	28.0762	12.0935	5.42143	3.6199	3.6518	3.92203	2.56887	4.25973	3.79973	4.69107	6.6824	2.7719	3.1227	2.849	2.9088	4.51883	4.06717	5.7377	6.29267	2.86113	4.40787	4.867	6.14397	5.01463	4.2402
	3.42414	40.3078	34.9471	29.6366	15.3902	62.625	25.3003	28.8517	43.0753	36.5125	20.6243	37.8909	28.5978	15.059	11.8099	11.9006	23.85	27.433	39.1857	26.2258	26.7348	24.0986	37.0569	33.0496	21.5897	15.079	6.64053	3.3061	3.4274	3.82397	2.45447	4.25187	3.59493	4.3402	6.56887	2.57923	3.0688	2.7291	2.97057	5.12673	4.4873	5.68083	5.15917	2.57277	4.14837	4.5108	6.417	5.1845	4.0437
	3.54221	48.9295	38.8808	24.1909	14.3207	58.893	31.3748	22.3533	35.2621	36.6123	26.075	45.3548	26.3419	16.4932	8.96067	13.066	21.7085	26.9886	30.1947	17.5907	28.3446	29.8606	35.4556	31.886	14.6042	16.142	6.30693	3.5891	3.55803	4.41217	2.68637	4.19663	3.80003	4.18637	5.93437	2.8944	3.06707	2.85843	2.7884	4.47443	4.63557	6.48867	5.43637	2.7307	4.29923	4.84853	5.38	4.67543	4.23727
	3.66028	56.495	41.1709	17.7219	21.2313	43.5578	34.9586	19.9305	30.3051	43.6114	31.7145	46.7808	27.6708	27.7889	10.0998	13.3173	17.4982	23.4418	27.3168	20.6344	29.793	35.5807	38.4054	35.126	11.0303	13.2289	5.9307	3.37727	3.43573	4.12197	2.40137	3.0169	3.569	4.37193	6.50433	2.59817	2.97483	2.9052	2.86267	4.77183	4.39857	5.2219	4.43977	2.85603	4.40787	4.95527	4.14613	5.0998	4.23623
	3.77836	59.6703	39.8385	12.4963	25.0542	32.7168	42.9487	19.9734	29.5922	47.8385	37.7613	40.8352	26.7516	33.2286	10.0408	12.174	21.4772	20.5455	43.5948	27.6035	28.332	31.0846	40.0491	43.2519	14.4492	13.6615	6.36107	3.836	3.57127	4.11527	2.69843	3.61383	3.83137	4.54343	5.98167	3.02257	3.1299	2.62077	2.7481	4.52547	4.54247	4.3542	4.66577	3.0992	4.6739	4.3427	4.37853	4.9712	4.05583
	3.89643	61.4372	35.6628	10.7242	33.7263	26.4829	52.4529	21.9938	26.4406	47.6297	37.9147	35.8234	23.3292	30.7125	10.9116	14.6525	20.0468	23.1866	61.8831	27.8411	22.4204	22.5162	31.1266	45.9717	21.83	21.6926	6.7074	3.72507	3.6311	4.1523	2.43083	4.003	3.98643	4.65747	5.8496	2.70373	2.81297	2.62613	2.97803	4.7854	4.20213	4.61177	4.4502	2.96377	4.53643	4.41207	4.651	4.77137	4.18233
	4.0145	51.0391	34.392	10.9846	34.3834	29.3178	53.1113	19.0534	24.6717	53.9297	33.0527	35.5182	25.4627	27.4348	11.6096	19.2807	20.574	22.7907	59.2869	29.0027	19.1203	21.2861	25.7335	45.5508	35.1913	32.8653	5.53593	3.28873	3.63593	3.52283	2.72653	4.62553	3.8769	4.30833	5.3436	2.93543	2.65507	2.72293	3.0909	4.15817	4.36993	4.76463	4.27657	2.45757	4.39217	4.62973	4.59607	4.80607	4.51767
	4.13258	42.8451	25.6508	11.7124	29.0581	30.956	49.3563	19.0015	24.3387	51.8046	38.4271	35.0662	32.3071	23.0701	14.8551	25.1646	23.9753	14.8488	52.4204	35.0548	18.096	25.6354	33.9184	39.0341	42.1375	46.8417	4.7238	3.548	3.42467	3.33397	2.6113	4.93207	4.06897	3.9786	5.2225	2.9023	2.69123	2.60993	3.23693	4.3597	4.53967	4.84897	4.49507	2.4152	4.32393	4.70503	4.46023	4.41773	4.38133
	4.25065	31.145	26.3416	17.3001	26.3477	31.6653	51.8394	24.5055	26.3194	41.2072	35.831	40.2959	38.5977	21.404	19.2206	27.1198	26.5363	19.3222	48.1588	33.1814	19.7839	33.4389	37.4332	31.1543	41.499	46.7885	4.22613	3.5603	3.6151	3.4021	2.42557	4.41827	4.4435	4.08683	4.88927	2.9316	3.0193	2.6645	3.31017	4.36317	4.4095	4.52217	4.4456	2.72253	4.7291	4.6281	4.7717	4.08087	4.2204
	4.36872	30.6344	32.4192	22.2229	29.6142	30.5106	37.5583	29.5512	25.6878	32.1264	32.7362	42.6454	40.7479	18.713	19.5737	20.9293	27.2248	26.0189	54.6863	34.0163	23.3455	37.0299	38.2876	31.027	42.3898	44.4561	3.33213	3.22173	3.63523	3.06727	2.60583	4.68337	4.8818	3.52003	4.66627	2.95357	2.5284	2.7373	3.77383	5.08937	4.49613	4.19373	4.28817	2.65367	4.22917	4.48923	4.8294	4.18087	4.12037
	4.4868	29.6707	33.5094	20.6067	26.1969	29.6573	27.0584	31.0065	31.0969	35.7687	34.2343	36.7333	39.5667	19.8168	21.7521	25.0663	25.6447	27.7891	59.1894	38.953	26.3177	43.4298	37.7258	45.0592	42.6704	48.429	3.74397	3.35233	3.65423	3.18947	2.48823	3.89127	5.31383	3.5866	4.89073	3.0103	2.49373	2.90643	3.64327	4.46887	4.56817	4.4902	4.402	2.8394	4.54803	4.67053	4.4256	4.15233	4.15607
	4.60487	30.2639	33.067	14.7443	28.0337	27.9373	27.1348	28.0891	30.5367	43.1705	35.4364	31.9421	35.9804	22.2476	23.1335	26.8099	25.4249	24.2005	60.0185	46.7551	27.5423	47.7138	38.3334	62.8082	37.1824	48.6963	4.1533	3.3117	3.73197	3.17697	2.6809	3.34713	5.14733	3.6039	4.6413	3.17187	2.69633	2.8932	3.57533	4.8016	4.27437	4.4135	4.71243	3.3634	4.45	4.43743	4.31487	4.419	4.33057
	4.72295	41.1536	39.352	12.0007	32.1304	28.0044	24.1439	30.202	28.0822	47.7738	35.3135	32.8879	33.383	21.8009	26.0723	21.5835	27.1125	25.7356	58.6912	61.0934	28.2233	39.2093	46.7866	61.2322	40.7181	54.7603	4.24673	3.04197	3.6851	2.87523	2.6973	3.89613	5.49857	3.5525	4.84543	2.8431	2.6885	2.82523	3.39767	4.57997	4.1913	4.87327	4.45383	5.52667	4.38833	4.44083	4.50203	4.4273	4.05653
	4.84102	43.9686	39.9766	17.123	36.4186	24.9989	26.121	35.5035	25.5585	46.4577	34.0458	39.5486	32.284	21.7148	22.6788	16.191	29.3421	31.3837	58.7819	76.8266	28.8071	40.8616	51.7006	53.0499	35.4229	50.7442	3.46933	3.12667	3.64637	2.65157	2.51207	3.54007	5.31183	3.5418	4.19203	2.91563	2.3264	3.10173	3.16497	4.3266	4.68553	6.3933	4.05333	8.47293	4.37143	4.23423	4.30603	4.4212	4.21073
	4.95909	49.2832	30.8821	23.5521	38.8123	22.6687	26.7955	37.7415	22.1119	45.0768	42.595	44.8968	30.6735	19.6245	18.7724	12.6563	26.7826	29.5539	65.3682	82.0551	26.4041	42.2659	47.3901	40.1048	34.7775	35.6427	3.27137	3.05813	3.518	2.8301	2.78223	3.98487	5.0703	4.16577	3.68283	3.02743	2.21517	2.89473	3.05747	4.461	4.73557	8.3118	4.36607	12.6141	4.53657	4.11087	4.38563	5.00317	3.80447
	5.07717	49.9958	23.1728	23.6645	36.2251	26.8693	31.3091	39.8868	23.2889	44.6158	47.4562	46.9037	33.3541	23.3188	21.5821	14.0436	26.5608	25.6047	60.8785	70.109	21.4112	40.0822	46.4324	31.016	31.4175	33.2009	3.19797	3.35027	3.68077	4.26767	2.69023	4.97363	5.67857	3.9563	3.3774	2.73533	2.85563	2.90933	3.26983	5.0912	4.39507	8.20223	4.43903	14.2172	4.36187	4.3901	4.56613	4.72373	3.88027
	5.19524	39.4782	20.6537	21.6002	24.2557	34.7692	26.8061	42.6409	24.8937	44.7684	47.3637	49.32	36.6516	20.6756	23.4811	11.4544	30.1801	36.3986	51.4765	49.8293	17.629	35.7613	48.8213	30.7014	27.0216	43.282	2.9628	3.75777	3.41753	7.84293	2.61743	5.59753	5.2145	4.42217	3.43137	2.80177	3.5447	2.8742	3.35623	5.4762	4.40933	8.82957	4.2447	12.0171	4.558	4.5376	4.21817	4.174	4.30217
	5.31331	32.9846	22.4651	20.922	25.8207	45.5435	26.1691	49.9186	21.8958	44.823	52.6867	51.9526	35.527	20.4581	23.5892	14.7181	32.3991	51.8697	41.8282	33.4128	14.2205	26.4938	58.6218	30.1453	28.9587	48.6325	2.70783	4.2966	3.54207	9.8621	2.43383	7.63323	4.9237	4.57063	3.52887	2.7636	4.73843	2.83327	3.75083	5.10007	4.5304	7.5834	4.26847	10.155	4.6191	4.3264	4.11373	4.4732	4.22697
	5.43139	37.6332	22.6492	30.5682	29.0567	50.2413	32.2109	52.8671	23.0037	42.9512	49.8605	48.5867	39.1655	21.4185	30.2201	24.3299	30.9248	52.4835	39.8856	31.4804	18.2923	23.7573	63.2888	35.1204	37.4685	54.9694	2.29923	5.81933	3.73113	10.0746	2.39323	8.2557	4.8459	4.0586	4.22523	2.88767	7.23413	2.9241	3.4325	5.47843	4.68813	6.4534	4.50913	9.6545	4.67237	4.31703	4.28657	4.6339	4.40897
	5.54946	44.9391	26.5837	40.0337	31.3088	49.3455	38.4101	51.2451	18.8109	38.0172	43.4851	43.4217	47.7718	20.7959	31.69	24.2208	27.8071	49.4311	48.3328	38.2364	23.0159	23.1265	66.4481	35.8667	42.4615	56.5187	2.67087	6.81123	3.55413	9.38503	2.38087	10.384	4.64667	3.9894	6.44453	2.56287	13.0598	3.06553	3.6056	5.75777	4.3161	5.1511	4.19957	11.8479	6.1109	4.48637	4.29393	4.5227	5.51593
	5.66753	59.0352	34.4835	38.3874	30.217	46.9318	36.508	46.3671	20.5598	40.9713	43.7156	40.9012	46.7563	23.4927	34.2078	19.3837	31.9778	52.7844	48.9036	41.6447	29.9085	28.513	73.5638	33.7511	48.3541	57.2506	6.60003	7.08773	3.00763	8.96373	2.3144	11.972	4.1228	3.6496	9.3997	2.61497	18.9388	3.1244	3.6828	5.77467	4.23623	5.01037	4.29197	17.337	6.1011	4.40143	4.23343	4.68683	6.22293
	5.78561	61.7317	39.0356	40.1546	31.7832	47.5946	33.7777	47.6879	26.9627	53.2022	44.4251	58.4773	40.2204	25.2015	38.3937	17.2755	35.5494	53.7091	39.5742	41.372	33.2377	34.176	79.6499	31.2825	54.52	57.5998	11.2665	7.99217	3.19797	8.41977	2.4812	13.7976	4.07563	4.2712	10.3986	2.7729	25.141	3.0349	3.09977	5.9131	3.85833	5.59907	4.11297	27.921	6.0477	4.6437	4.8514	4.3796	7.45087
	5.90368	54.1664	35.3081	40.5665	27.9205	50.2826	32.2644	52.5765	35.4935	60.4167	41.5605	71.499	37.6192	21.3467	37.0675	17.3672	32.9434	51.0523	35.9737	46.1104	48.6417	31.2854	70.7354	31.9749	52.2015	53.8642	22.7146	8.63403	3.21787	9.07433	4.21617	17.1827	4.48817	7.4348	12.559	3.3074	31.1196	2.9057	3.15153	5.11353	4.25167	6.80767	4.49067	33.0762	6.3395	4.51557	4.46537	4.14287	7.47937
	6.02176	34.0025	26.4805	36.9816	29.0233	51.404	32.6982	49.0627	34.6312	64.748	40.6046	60.5698	35.677	20.8028	41.8523	19.314	28.892	46.6014	33.4401	53.9073	52.7895	23.9668	62.8778	35.3529	56.3755	52.6908	38.7392	8.91243	3.08203	10.6169	7.56007	20.3376	4.29723	10.6943	14.6213	4.7748	36.3259	2.75787	3.1392	5.71417	4.2867	7.19753	4.23517	27.3968	5.54187	4.70697	4.68813	3.92737	7.6126
	6.13983	23.7146	19.2411	32.9127	29.223	49.504	33.4949	46.2334	29.9337	69.7514	35.8421	65.0657	37.1137	19.1129	41.2482	20.3816	26.9068	35.8668	36.226	66.2061	49.7976	23.0915	61.8128	40.7982	63.3735	59.9417	41.5457	8.36107	3.56823	13.8713	13.5288	19.1078	4.43683	12.3817	15.0053	7.74733	37.8438	2.61817	3.09803	5.03613	4.17827	7.22273	4.1069	23.5857	5.13427	4.28307	5.11193	3.98653	6.22923
	6.2579	20.3342	14.2248	25.3126	25.4141	47.375	35.3105	50.7861	25.2186	60.7179	30.0188	53.7979	39.9565	16.365	45.0639	19.8195	22.3406	36.7896	39.0724	75.9705	36.6347	20.6488	68.3732	46.2303	63.921	72.4119	42.1505	8.07077	4.1724	17.4315	16.9442	16.7485	4.61903	9.8778	20.1092	9.9383	38.4334	2.65553	2.9934	4.537	4.00857	5.01367	4.30657	19.6696	4.97187	4.3509	7.4717	4.05343	7.83647
	6.37598	18.1837	10.4567	18.5625	22.6877	45.3465	35.6181	54.7128	26.6201	56.4199	29.0984	43.7219	41.6814	22.8272	43.8888	17.1776	19.4829	40.1797	41.0461	76.0116	28.5256	23.5615	72.8894	51.4099	67.5321	74.8362	44.3001	9.31567	6.38057	18.854	19.1419	13.8197	4.15197	9.31843	25.8823	11.1518	35.4521	2.30327	2.99387	4.17	3.3619	4.0803	4.5632	17.1791	4.8499	4.39957	15.3166	3.77523	9.44963
	6.49405	21.6213	8.3469	19.7105	20.4627	44.3851	36.4036	59.1805	31.3657	55.3108	29.8491	40.824	42.2877	28.7162	47.7206	16.1968	21.4167	45.8473	47.5151	73.2682	23.9602	30.9188	71.1296	49.9153	74.9186	73.0628	41.0059	9.78473	10.9648	19.7292	18.9846	10.9808	4.06017	7.1827	27.7636	11.4314	31.8725	2.683	2.56187	4.50723	3.72593	4.1145	4.26477	17.7573	4.65953	4.3871	17.9429	3.61803	9.4569
	6.61212	18.8061	6.0212	24.7835	21.0385	48.5237	30.4986	62.3628	35.0243	53.369	23.4795	37.8516	39.6301	36.3925	50.9968	19.8462	21.09	50.8099	52.759	67.9399	23.21	31.8448	70.4515	51.0002	71.6402	68.9039	32.1142	9.74673	16.3794	18.3357	15.7887	11.7825	3.99977	5.6561	29.5929	10.7616	30.2154	3.34363	2.3443	4.92713	3.79127	4.0197	4.0299	18.2618	4.39073	4.25207	13.0576	3.75983	9.154
	6.7302	22.6919	6.52463	29.4968	24.1388	53.7286	23.6135	65.8259	32.6613	53.0925	32.04	37.6282	38.2538	34.136	52.846	28.8975	20.4052	57.792	56.1731	65.5575	22.0232	29.3253	75.8835	54.0097	68.4212	65.9905	30.0029	11.5753	18.6167	17.9096	12.7752	12.9487	5.12683	5.113	27.265	11.0901	22.2582	5.80057	2.38603	4.69003	5.65443	3.66477	4.06	17.1936	4.15683	4.26903	13.2922	3.66557	9.0324
	6.84827	20.403	7.88157	29.284	20.7745	63.017	19.657	69.3191	31.5443	56.8906	41.1844	45.5823	40.9389	27.2971	65.1837	30.5841	21.9392	58.3307	51.3472	60.7772	23.6596	24.1018	83.152	52.9842	54.8767	62.2502	26.4681	15.3371	19.2613	19.5843	11.4638	15.3787	7.2443	5.9332	23.3977	12.1363	14.0154	11.7811	2.48337	5.37297	12.5321	3.9125	4.22707	15.1957	4.01503	4.237	13.1402	3.70227	9.60453
	6.96634	21.4021	8.6663	22.5403	22.4878	55.1581	18.4845	81.0613	32.4156	56.2034	44.362	51.7712	42.0784	24.705	66.3582	23.1739	22.2418	63.4483	44.2905	52.7469	31.6178	22.6928	77.4583	52.706	53.4328	53.6289	25.173	19.7149	17.3145	19.7224	10.2876	19.0082	10.99	5.91747	19.0295	10.0943	17.3001	16.2338	2.6711	5.62243	21.7485	5.1233	4.41203	16.4762	4.08153	4.2921	9.6348	4.70363	11.5465
	7.08442	22.0503	6.7426	22.1864	19.4044	39.9044	19.846	83.9815	31.2249	52.7797	50.9266	57.8126	37.8443	26.5162	63.1843	18.0156	20.6667	81.4326	36.0403	39.5295	36.3912	19.398	59.6146	64.4298	54.0663	48.1249	25.6939	22.1764	16.1697	19.2755	11.0585	20.4903	15.1117	7.91313	20.5824	7.9657	23.4744	16.7213	3.5038	5.76443	23.8171	7.51813	3.93247	20.8213	4.04517	5.0144	9.47217	6.06693	13.4073
	7.20249	16.482	6.3694	18.6173	17.791	26.9921	18.5613	80.6618	28.8127	50.983	48.7549	56.1982	32.2242	25.9492	62.324	11.6353	17.8214	95.3893	33.0939	37.3984	36.9806	15.6255	43.5738	72.916	46.2513	44.2403	27.994	22.147	16.0443	17.9432	12.7162	19.9741	18.369	10.6278	22.458	7.801	27.1528	16.4228	7.6617	7.6767	23.0861	9.90153	3.79907	18.4907	3.62647	5.36957	10.1523	7.55573	16.9528
	7.32057	15.7967	10.2679	17.2534	20.0741	33.3844	17.1687	69.608	29.6305	43.0726	34.045	50.7762	34.7974	28.5191	63.7138	10.0217	14.5094	96.6176	27.4882	39.2226	29.9696	14.6878	42.2895	68.1492	37.2591	37.4938	29.4088	20.3003	16.917	14.6119	13.0545	18.5672	23.2844	12.672	22.5479	6.43857	32.5676	16.3134	11.8984	8.19147	24.7777	14.6111	3.58957	13.6555	3.60493	6.07467	16.6074	9.7007	18.5082
	7.43864	14.1262	13.4747	19.6412	20.5231	41.1651	15.6044	55.9243	28.4161	29.3442	29.4376	56.3717	41.2144	36.9386	62.9087	12.6019	14.4532	86.3209	21.6346	39.7645	25.6638	13.7167	36.5563	61.3997	33.9312	37.125	29.0529	17.4111	15.7666	11.4965	14.0939	17.0967	27.9959	14.7221	21.2796	6.70547	41.9734	14.6705	15.6973	9.53524	22.1865	13.8589	3.2142	17.0947	3.82173	6.1436	22.2407	12.3065	17.0785
	7.55671	11.8783	16.7133	19.6724	22.7602	40.942	14.6251	42.1229	30.8753	25.0218	30.7489	47.6256	42.8432	42.6555	63.5993	16.4206	18.0582	81.7088	18.9484	50.2179	25.5317	14.765	33.4458	57.1466	30.4358	40.6211	29.9563	13.3765	16.2709	9.48873	14.3608	16.468	24.4392	16.5135	20.1599	8.0156	45.8096	13.9448	22.6594	8.5983	20.0394	11.8035	3.65647	17.9245	5.36913	5.63717	27.4498	13.3037	14.2521
	7.67479	11.471	16.0602	18.5634	24.454	31.3972	14.0512	34.4851	28.7228	23.6643	27.4494	43.7163	43.097	47.4721	67.1748	14.7546	22.3919	79.9993	19.4153	74.6525	27.8085	15.3371	45.1148	55.8738	34.8445	41.6171	23.9062	12.4144	20.4047	10.84	12.3205	16.4492	21.4399	18.6431	20.0087	6.9077	48.959	13.8511	24.2914	12.3622	17.0778	10.2135	4.91653	20.3023	5.31433	5.00213	30.4306	14.0707	12.7303
	7.79286	11.3499	12.5363	16.6313	23.0719	28.049	9.07137	37.6291	25.7849	21.3166	27.855	43.1483	35.589	50.3512	68.7855	14.3428	31.5571	74.2007	19.9172	70.7837	29.6512	15.0929	54.3353	48.5708	33.992	37.0989	20.9269	14.4719	21.8161	15.3397	11.3704	15.5142	18.6602	20.3112	21.9822	7.03087	50.8429	12.7661	22.295	11.3672	13.3849	10.5516	9.41953	28.5525	5.6697	6.2943	33.5444	20.6029	10.5488
	7.91093	9.30437	10.7023	14.6456	22.7891	26.4577	6.25933	39.119	23.6708	27.74	31.2078	44.1566	23.8775	52.9482	75.1951	17.159	43.5602	66.6052	23.6557	56.2591	32.172	14.1776	61.4598	37.4815	22.6243	29.0279	20.2861	15.9022	20.9781	15.0563	10.2847	15.7105	13.4076	22.2378	22.3126	10.4372	49.6275	12.4644	19.3446	10.9426	10.7588	9.85987	18.4644	41.363	7.4873	9.55243	34.8252	26.719	8.39607
	8.02901	8.0244	8.232	14.9318	19.1751	26.9078	7.34013	41.8247	25.4063	31.0579	32.9792	38.988	21.4052	47.8066	74.9862	19.3792	44.1207	65.8495	26.9558	54.075	35.099	13.0301	51.2231	29.3752	14.8458	26.5126	21.139	19.629	18.9306	17.4105	9.37724	20.9397	7.3164	22.1204	20.5302	14.7643	49.6062	13.8905	21.2648	11.6966	10.8263	9.3004	25.2217	44.4423	17.2065	11.9677	27.773	30.8428	10.6267
	8.14708	5.80983	5.93347	17.9348	16.3407	22.3407	7.43143	43.7731	25.4506	32.9332	37.0323	37.0904	24.2041	47.3433	67.1635	15.4111	42.792	60.3582	28.3675	67.8682	36.7864	11.895	34.9128	32.3077	10.2443	22.5829	19.7617	21.1083	20.2202	19.416	10.2542	27.114	7.6656	20.319	19.5877	19.6607	51.2073	14.8155	18.725	15.6866	12.2505	10.1252	29.5401	51.4422	28.0727	13.4419	23.5316	36.3242	15.6135
	8.26515	5.83923	5.3554	14.9327	16.0506	24.6753	7.3941	43.0295	24.0364	29.722	39.7124	32.4746	24.1023	39.651	53.5915	12.3864	45.2371	53.1027	25.2593	65.2588	32.8027	12.1534	25.9657	32.5935	9.42353	20.1864	16.1447	20.3646	22.3106	22.1309	11.2206	34.3058	8.11987	21.7142	16.3122	24.8443	50.3412	17.7114	16.6618	22.973	16.3404	13.5757	36.0025	58.5896	41.0065	11.8284	22.7753	37.4495	18.5188
	8.38323	6.44377	5.48207	18.2528	13.7456	27.7509	7.48213	44.5812	23.8677	23.6843	36.3616	22.2039	21.9194	36.7607	41.4325	11.7977	43.4946	51.5442	21.1897	62.6379	31.2649	12.7045	28.4325	30.1571	12.8738	21.8051	16.1179	19.0961	25.9159	22.0138	11.7917	45.3532	8.43053	20.7814	17.3476	23.8584	48.7968	15.5441	17.6391	30.2021	18.4194	13.2145	39.9416	63.1553	55.4688	12.0213	19.6799	40.7517	19.7621
	8.5013	6.99307	6.07213	23.4555	13.8082	31.9278	7.0244	46.2825	18.6515	21.3542	32.4601	19.0339	19.934	37.458	38.8894	11.3357	38.5438	55.3022	17.1272	68.1148	29.9672	15.019	30.4531	23.4757	14.6693	18.8059	15.9561	18.1878	28.0346	22.3221	16.3469	50.3657	6.1019	21.1904	17.1059	24.1004	49.201	10.5793	17.2018	30.8891	20.9062	18.9177	41.756	62.7733	65.9141	14.9643	17.8156	37.2343	19.0909
	8.61938	6.34203	6.0286	17.1629	12.4651	27.8618	6.84517	52.0381	18.1037	22.4624	27.7661	22.2596	18.1913	39.8185	43.8705	13.2811	37.2415	42.9942	14.4969	65.8004	25.9358	16.42	26.4306	23.8585	12.671	15.7226	16.6769	21.1817	31.7402	22.2891	20.0636	51.9527	6.20557	20.6401	18.5313	25.4924	50.6643	9.11433	16.6085	28.5343	20.1364	25.8219	42.0102	69.2768	80.3983	16.2831	15.9728	36.7882	19.5373
	8.73745	7.36903	5.24083	8.49467	12.012	23.9292	5.8786	57.4623	17.7866	21.9165	22.8872	28.7813	18.5207	33.6031	46.5029	10.1891	32.4326	28.596	12.477	50.7805	19.7107	16.4027	27.2285	24.3277	10.8769	15.32	14.967	19.9262	36.113	22.1925	22.9245	47.2773	10.9249	21.5402	20.0686	22.484	50.6665	11.0592	19.0341	25.8435	20.7643	30.093	38.3588	74.9673	91.1082	18.3497	15.7435	34.0369	18.4561
	8.85552	7.82137	5.1222	6.41763	10.6304	20.484	6.10947	58.1552	14.5623	17.9784	25.2344	33.0001	19.2245	28.1386	51.0177	9.28383	24.5401	21.578	12.999	38.4441	15.4894	14.5896	25.8375	23.7755	10.5968	13.8537	14.9743	19.2134	38.932	25.2068	24.4181	47.2586	16.1861	19.758	17.6185	17.1398	52.0369	13.7038	20.4325	21.4829	18.1225	32.7704	35.0564	75.8767	88.6507	18.2521	20.8861	28.1114	17.3986
	8.9736	8.01467	5.3939	6.70253	10.5073	18.9371	6.75633	56.5442	13.6248	13.787	21.1333	32.3172	18.9049	32.3219	49.9432	8.70767	13.2551	23.706	11.2235	34.3208	15.7227	12.489	25.826	18.3006	10.2898	13.4598	15.7863	20.6449	40.9371	25.9158	25.8054	50.1644	21.3657	17.5594	18.4469	15.1246	49.4921	20.0496	18.3322	19.0672	16.546	28.9489	29.2697	77.1655	88.4234	20.8864	30.4515	22.315	18.8191
	9.09167	7.56517	5.47687	6.26883	10.0981	19.7159	7.05327	58.379	10.7345	11.5131	17.1174	26.7261	18.063	36.1678	47.1794	6.4843	11.9781	23.3703	10.5567	31.3591	13.3424	9.5493	21.8644	13.3168	10.8465	14.2008	14.9475	19.574	48.8347	28.5427	25.8556	51.6822	24.9388	12.8911	20.1487	14.7665	43.6992	25.2179	17.535	17.2268	14.1491	21.9509	25.9813	75.7041	89.5669	21.6167	40.7982	19.9096	20.3429
	9.20974	6.8144	5.5285	6.6949	7.95437	26.4589	7.0431	56.0281	9.78793	10.6006	16.8301	21.844	15.89	34.1189	41.1404	7.94517	13.1118	20.7542	10.5316	29.9364	12.7408	7.24247	18.1404	10.8758	12.6315	14.9593	14.6046	22.5135	50.2486	34.3352	28.1328	54.0439	27.74	12.2017	17.8659	15.402	39.0199	30.7318	17.4572	15.0448	14.7215	19.3235	23.0885	73.9486	85.9519	25.1341	49.5036	25.6335	22.0625
	9.32782	6.491	5.87133	6.06847	9.6166	28.0101	6.46847	49.7257	8.63213	10.2229	13.672	15.7706	15.4737	34.906	39.0071	9.61383	16.3238	15.4086	7.99443	28.1879	11.8332	8.3632	14.1562	10.7373	14.0905	16.3261	17.2906	25.6882	54.6126	41.9621	31.1322	52.0153	26.6315	11.4302	18.8299	16.0536	32.2175	32.3942	20.5761	10.9105	12.6851	20.874	19.8242	77.2443	85.7138	25.679	52.4837	26.0383	23.6816
	9.44589	6.92353	5.60573	5.8446	7.0433	24.2132	6.19173	46.3568	7.83537	8.65467	12.7983	14.6399	17.5183	21.6603	34.257	12.4473	18.4661	13.2026	8.1599	24.6851	11.235	10.8441	13.9236	9.72367	16.1621	14.1957	23.5318	26.5742	51.1076	47.8434	35.7933	56.4212	28.1034	14.1409	19.0027	14.8403	26.6712	33.2823	25.5487	13.3949	11.4359	22.8041	12.9457	76.524	83.511	24.8907	53.6921	26.8552	22.5326
	9.56396	5.92553	6.0521	5.91297	7.24133	16.38	6.49777	40.5068	7.53197	8.93837	15.4765	15.9345	17.0291	16.6591	27.6719	17.5837	18.337	18.0319	7.50483	24.4493	11.2316	14.6257	16.0349	12.0339	15.2657	12.1426	31.6294	30.713	45.9354	52.9534	35.8973	60.7966	26.2319	19.2954	19.4198	15.5799	23.7294	32.9166	28.844	10.9	8.4518	22.7501	12.3074	78.8674	85.6601	24.0909	55.9459	32.4444	26.4408
	9.68204	6.1781	5.68693	5.90473	7.01143	9.3056	6.58957	35.316	8.0246	7.43717	12.2412	18.5802	15.1192	15.5512	26.476	14.2227	18.5587	19.0548	8.7793	18.7428	12.5345	14.8003	17.61	10.7441	13.0675	12.4031	31.5156	35.734	34.6538	54.1316	32.7029	56.3305	25.1377	23.6143	19.9581	16.0926	19.806	34.8383	28.4692	12.8327	7.50533	19.8278	12.2668	72.9288	89.653	23.9101	53.7506	39.1263	29.8731
	9.80011	6.23953	5.8193	6.15593	6.77103	7.27737	6.36163	29.2831	8.136	7.35293	9.92997	19.9955	16.9114	9.66833	23.591	11.8157	17.2544					11.4597	21.0085		14.4971	13.8453
	9.91819			6.22407				23.4057	8.11593	6.5139	6.68407											11.792
Fig. 3g	Tfn signal intensities in perinuclear and peripheral compartments of each cell (dot). Values represent the maximal signal intensities in each cell.
	Graphs were plotted and statistical calculations were performed in Prism 8.
	Perinuclear			Peripheral
	344SQ_shCTL	344SQ_shZEB1#1	344SQ_shZEB1#2	344SQ_shCTL	344SQ_shZEB1#1	344SQ_shZEB1#2
	20.403	32.9745	22.7841	42.2543	57.5294	26.3283
	7.88157	9.55213	10.4262	28.1476	26.0196	23.6118
	29.284	15.6235	12.2502	26.8252	39.7121	78.2234
	20.7745	16.3469	7.47423	15.9	32.5821	16.908
	63.017	8.10173	13.8026	24.6275	45.6511	85.964
	19.657	8.85337	11.5917	24.2873	13.8213	27.7911
	69.3191	11.1007	6.8266	17.092	30.6848	17.4326
	31.5443	40.8285	35.0058	13.0794	37.1083	68.0759
	56.8906	48.1852	33.1726	22.0925	51.6722	10.2079
	41.1844	9.49393	5.65073	19.766	44.2374	19.6711
	45.5823	16.2806	24.1853	21.3023	65.6565	65.0708
	40.9389	34.7374	29.22	24.7301	49.1649	17.5161
	27.2971	18.5337	14.5846	31.63	23.4585	43.8291
	65.1837	16.9384	19.3987	9.60387	54.3834	25.6986
	30.5841	31.8008	17.3863	19.2648	40.1748	49.028
	21.9392	55.7662	10.4365	15.8044	56.3451	25.7385
	58.3307	36.2213	18.0164	13.4643	44.0221	33.0537
	51.3472	60.1919	11.8442	65.2279	58.4182	19.1555
	60.7772	2.14033	12.6	20.8901	24.3188	26.7791
	23.6596	16.8074	14.1582	15.5077	66.3916	33.3709
	24.1018	12.726	31.805	19.2805	35.7212
	83.152	22.3976	3.70227	48.7945	40.4651
	52.9842	5.79233	9.60453	25.6344	16.4609
	54.8767	10.4074	8.93027	17.1368	36.3926
	62.2502	34.0803	24.351	18.6433	30.1182
Fig. 3h	Tfn signal intensity in shZEB1- and shCTL-transfected 344SQ cells pulsed for 10 min with Alexa 568-labeled Tfn and chased for 10 min with unlabeled Tfn. Signal intensities in the perinuclear compartment of cells after pulse alone (blue) or pulse/chase (red) were determined. Values represent the maximal signal intensities in each cell.
	Graphs were plotted and statistical calculations were performed in Prism 8.
	344SQ_shCTL		344SQ_shZEB1#1		344SQ_shZEB1#2
	Pulse	Chase	Pulse	Chase	Pulse	Chase
	20.403	5.86667	32.9745	16.0667	22.7841	107.533
	7.88157	11.7333	9.55213	9.26667	10.4262	86.1333
	29.284	22.2667	15.6235	18.6667	12.2502	44.2
	20.7745	13.3333	16.3469	83.1333	7.47423	30.2
	63.017	8.06667	8.10173	30.8667	13.8026	119
	19.657	19	8.85337	34.2	11.5917	69.8667
	69.3191	6.73333	11.1007	7.06667	6.8266	74.8
	31.5443	8.46667	40.8285	86.7333	35.0058	37.6667
	56.8906	4.26667	48.1852	16.2	33.1726	67.4667
	41.1844	13.2	9.49393	5.26667	5.65073	49.8667
	45.5823	58.8667	16.2806	53.4	24.1853	53.5333
	40.9389	17.8	34.7374	16.2667	29.22	30.6667
	27.2971		18.5337	108	14.5846	88
	65.1837		16.9384	96	19.3987	99
	30.5841		31.8008	70	17.3863	71
	21.9392		55.7662	87	10.4365	60
	58.3307		36.2213	88	18.0164
	51.3472		60.1919	56	11.8442
	60.7772		2.14033	49	12.6
	23.6596		16.8074	44	14.1582
	24.1018		12.726	67	31.805
	83.152		22.3976	69	3.70227
	52.9842		5.79233	51	9.60453
	54.8767		10.4074	54	8.93027
	62.2502		34.0803	77	24.351
Fig. 3i	Tfn signal intensity in shZEB1- and shCTL-transfected 344SQ cells pulsed for 10 min with Alexa 568-labeled Tfn and chased for 10 min with unlabeled Tfn. Signal intensities in the periphery of cells after pulse alone (blue) or pulse/chase (red) were determined. Values represent the maximal signal intensities in each cell.
	Graphs were plotted and statistical calculations were performed in Prism 8.
	344SQ_shCTL		344SQ_shZEB1#1		344SQ_shZEB1#2
	Pulse	Chase	Pulse	Chase	Pulse	Chase
	42.2543	35.0667	57.5294	53.5333	26.3283	31.3333
	28.1476	85.2667	26.0196	26.7333	23.6118	23.9333
	26.8252	70.2667	39.7121	17.1333	78.2234	15.0667
	15.9	56.8	32.5821	7.66667	16.908	5
	24.6275	42.8667	45.6511	7.93333	85.964	20.5333
	24.2873	68.3333	13.8213	6.46667	27.7911	6.73333
	17.092	72.9333	30.6848	24	17.4326	6.86667
	13.0794	28.8667	37.1083	5.33333	68.0759	10.8
	22.0925	29.4667	51.6722	4.4	4.00167	7.6
	19.766	24.8	44.2374	7.53333	10.2079	6
	21.3023	5.33333	65.6565	7.53333	19.6711	5.33333
	24.7301	23.8	49.1649	5.93333	65.0708	5
	31.63		23.4585		17.5161
	9.60387		54.3834		43.8291
	19.2648		40.1748		25.6986
	15.8044		56.3451		49.028
	13.4643		44.0221		25.7385
	65.2279		58.4182		33.0537
	20.8901		24.3188		19.1555
	15.5077		66.3916		26.7791
	19.2805		35.7212		33.3709
	48.7945		40.4651
	25.6344		16.4609
	17.1368		36.3926
	18.6433		30.1182
Fig. 3j	Displacement of each Rab5+ vesicle (dot) in 39P_vector cells and 393P_ZEB1 cells that express mCherry-tagged Rab5, an early endosomal marker.									Fig. 3k	Speed of each Rab5+ vesicle (dot) in 39P_vector cells and 393P_ZEB1 cells that express mCherry-tagged Rab5, an early endosomal marker.
	Graphs were plotted and statistical calculations were performed in Prism 8.										Graphs were plotted and statistical calculations were performed in Prism 8.
	393P_vector	393P_ZEB1									393P_vector	393P_ZEB1
	1.56714	2.85586									0.0994199	0.611217
	2.69076	10.7108									0.0934219	0.483036
	1.48859	9.54676									0.182829	0.295179
	1.21152	4.44295									0.0835387	0.606189
	1.03063	14.6757									0.0840735	0.640581
	0.832585	13.2296									0.107935	0.443706
	0.510287	13.0564									0.070601	0.671935
	0.594759	15.1982									0.133645	0.716561
	0.942147	3.86465									0.0950573	0.276272
	1.20777	7.91486									0.107498	0.73993
	1.20961	13.215									0.0970365	0.560772
	1.20507	7.18392									0.087078	0.44027
	0.0627976	2.17423									0.0704939	0.263686
	4.52395	3.01028									0.106929	0.889921
	0.558521	10.5479									0.156404	0.526179
	0.834143	1.00629									0.13661	0.439028
	1.70604	7.87633									0.152926	0.524301
	0.52233	5.39226									0.0974047	0.705543
	1.63393	9.79112									0.118393	0.431357
	1.48182	6.4681									0.105274	0.560444
	0.952744	9.06297									0.0750838	0.358612
	0.28894	11.585									0.139171	0.514908
	0.600329	3.37869									0.0973407	0.506204
	3.74668	0.543352									0.0981982	1.04003
	0.0577246	2.48709									0.117215	0.617765
	2.55906	8.81675									0.125382	0.45244
	0.901683	4.47985									0.109403	0.440653
	1.84793	9.23083									0.0963709	0.217981
	0.688005	2.19349									0.10806	0.366745
	0.783213	9.94564									0.0859095	0.525676
	2.13719	4.74288									0.0892977	0.66983
	0.83511	8.88078									0.114695	0.520018
	1.19889	11.839									0.0776823	0.65545
	0.780447	5.35729									0.0756199	0.467981
	0.61422	11.7727									0.098197	0.443538
	1.50068	2.03699									0.0945259	0.224066
	1.16326	4.57664									0.0808849	0.638279
	0.785384	6.23611									0.0808884	0.817532
	1.78843	4.45832									0.100617	0.474498
	0.5402	3.23648									0.074267	0.438415
	0.200964	2.23878									0.0967584	0.339314
	0.510531	8.95865									0.0622905	0.486357
	0.219649	3.40259									0.0822686	0.179081
	0.668133	5.55601									0.0775336	0.470601
	2.0624	1.27478									0.101776	0.518687
	0.675524	15.0325									0.0816792	0.439175
	1.80683	7.38439									0.0993222	0.738628
	0.706415	1.38591									0.136255	0.648541
	0.564533	6.29791									0.0961489	0.569016
	1.98187	4.46976									0.0699256	0.665635
	1.29998	6.99753									0.111104	0.546299
	1.17152	1.85164									0.133721	0.411092
	0.956405	8.16241									0.195478	0.337905
	3.01141	5.91245									0.0834198	0.356843
	2.03383	10.653									0.106453	0.65291
	0.418015	2.96144									0.0509673	0.195202
	2.04962	8.20912									0.0966093	0.537043
	0.279186	5.84038									0.0975238	0.355951
	0.896784	8.24292									0.107346	0.638988
	0.5927	7.60446									0.102512	0.67723
	0.564139	3.73023									0.135241	0.691707
	0.146009	8.24775									0.140814	0.345165
	1.15595	13.6909									0.203726	0.389782
	1.4971	7.13094									0.0697507	0.455912
	1.58185	6.75612									0.0862877	0.614185
	1.24341	8.29705									0.126476	0.316706
	3.798	7.48306									0.0997853	0.547173
	0.0438343	9.3853									0.0994195	0.415334
	0.407412	1.44672									0.103278	0.375
	0.615956	5.76702									0.104693	0.719591
	1.13917	1.9936									0.139211	0.293635
	0.266894	1.3186									0.133368	0.406661
	0.289254	3.08533									0.122199	0.325824
	0.291	3.38426									0.168314	0.346673
	0.532093	7.89803									0.11509	0.449839
	0.758346	4.1577									0.0988878	0.370254
	1.34043	5.09776									0.133973	0.414765
	0.294599	0.488405									0.0886223	0.592081
	1.28408	0.980521									0.111638	0.394926
	0.194222	5.57732									0.12325	0.58094
	0.522733	12.9314									0.0745135	0.500434
	1.41473	2.32016									0.077534	0.643474
	0.444614	2.0925									0.102596	0.355761
	0.607835	6.75323									0.10652	0.519424
	1.10318	8.05418									0.155557	0.911519
	1.22104	6.30897									0.13891	0.563881
	1.39335	1.58855									0.103416	0.623118
	1.65242	9.13116									0.151329	0.367346
	0.536471	1.79672									0.122341	0.491073
	0.536423	14.7559									0.151159	0.533936
	0.353499	4.73934									0.109615	0.494294
	0.605044	3.0657									0.0527835	0.393293
	1.4951	10.5419									0.161902	0.510318
	0.472271	7.00064									0.145309	0.499192
	1.10221	7.70656									0.110948	0.409275
	2.11266	1.20452									0.166254	0.506884
	0.425214	10.2939									0.156943	0.336323
	2.8884	4.95867									0.124413	0.336864
	2.06613	4.14854									0.0996681	0.237209
	2.1134	1.52544									0.119917	0.624309
	0.259624	3.34823									0.111091	0.391764
	0.554514	2.90882									0.162453	0.573022
	0.457293	0.43182									0.0734366	0.526175
	1.49725	5.50458									0.0846816	0.440047
	0.818347	3.87601									0.101711	0.494929
	0.494302	1.63416									0.115397	0.60485
	0.530213	7.59286									0.146098	0.671774
	0.75224	0.223591									0.151029	0.248895
	0.476667	15.0627									0.182621	0.66127
	1.144	1.40551									0.145286	0.532022
	0.51699	2.32086									0.146739	0.2528
	0.6923	15.551									0.137733	0.620927
	0.803078	3.7764									0.0930132	0.491367
	1.57366	17.515									0.160037	0.938792
	0.580259	8.22336									0.13949	0.246829
	1.20465	3.23744									0.0837018	0.518737
	2.60646	4.82816									0.0863283	0.272822
	1.37526	2.09054									0.130803	0.272004
	3.26378	19.3613									0.11733	0.53647
	0.46571	3.90266									0.098649	0.869859
	0.971777	3.78351									0.121689	0.396528
	1.62921	16.2208									0.157698	0.604493
	1.39917	2.1149									0.115587	0.884256
	1.5106	7.70193									0.152279	0.516422
	0.949265	3.92753									0.098988	0.451162
	1.04568	1.41086									0.0792704	0.133857
	0.875464	1.29019									0.0939789	0.417946
	0.0642006	9.20334									0.148079	0.999632
	0.640992	13.6032									0.110213	0.674738
	2.08507	0.444636									0.158554	0.905612
	1.05989	4.91795									0.111255	0.423401
	2.56868	5.37166									0.112051	1.11293
	0.438845	7.39482									0.141316	0.559713
	0.0635676	10.3389									0.0801688	0.656873
	0.216912	4.10998									0.153847	0.307629
	0.24948	3.85901									0.100495	0.499696
	1.73646	5.01183									0.126725	0.340069
	0.925923	1.94044									0.0762205	0.617463
	1.08287	6.99341									0.0967848	0.641828
	1.34886	11.9413									0.105594	0.511277
	0.180726	8.02327									0.147503	0.365638
	0.716705	4.44032									0.120714	0.474861
	0.647466	8.6332									0.109227	0.179425
	0.493238	3.10956									0.111537	0.101427
	0.5029	7.09933									0.09074	0.483223
	0.731933	2.04629									0.105964	0.545369
	1.23254	6.81226									0.137436	0.816932
	1.7194	1.5233									0.10957	0.0956018
	0.584815	6.45474									0.0867696	0.893806
	0.626545	13.4611									0.168379	0.461887
	0.441789	11.2524									0.197959	0.625459
	1.43176	1.35938									0.110013	0.815692
	0.805505	7.95866									0.127294	0.79218
	2.05635	1.78114									0.123092	0.594325
	0.777122	5.91421									0.13211	0.875905
	0.670862	17.0596									0.127138	0.261133
	1.33418	2.18517									0.0852768	0.329935
	1.70017	5.0296									0.113467	0.418055
	1.6245	5.47857									0.106359	0.312618
	0.887388	10.7337									0.0785006	0.481119
	1.00059	7.48625									0.13949	0.308485
	0.303424	10.9097									0.107109	0.963951
	0.410141	13.4092									0.127949	0.465692
	0.645045	5.45126									0.120473	0.395855
	0.654429	5.92929									0.130415	0.724479
	1.52269	4.82149									0.100764	0.351454
	2.49812	13.0151									0.117129	0.359963
	2.52831	3.16993									0.104224	0.678124
	0.953357	5.44365									0.0916457	0.342317
	0.234144	4.17895									0.0947813	0.583142
	0.526802	3.21091									0.1024	0.605884
	1.44908	4.34545									0.119529	0.26259
	0.729609	13.2505									0.110281	0.361916
	0.61771	8.263									0.171557	1.07666
	0.471059	1.76612									0.103752	0.444231
	0.817553	8.2225									0.0886668	0.493208
	0.71961	1.65881									0.116916	0.626617
	1.57827	1.63495									0.0869429	0.33092
	1.03732	5.63962									0.16139	0.275142
	1.22158	2.98442									0.174841	0.590932
	1.20207	4.22258									0.0897803	0.880263
	0.372176	0.118775									0.0603209	0.102507
	0.71196	4.46201									0.0847719	0.503323
	0.582209	4.72625									0.119578	0.566392
	0.277894	5.51112									0.112483	0.37746
	0.50144	2.20773									0.101203	0.120131
	0.338553	9.54083									0.136388	0.541262
	1.69697	3.96501									0.111729	0.392299
	1.03029	18.4686									0.150096	0.413954
	0.92953	4.953									0.132444	0.487968
	0.976219	4.69414									0.0677919	0.430637
	1.28198	5.90614									0.106028	0.574965
	0.476791	4.85751									0.105154	0.976193
	0.741625	4.46555									0.112407	0.49742
	3.12521	3.85671									0.155114	0.115839
	1.74955	1.81201									0.136407	0.491184
	1.58949	5.42058									0.123285	0.511173
	0.779876	4.80055									0.116863	0.558466
	0.365911	4.34828									0.107875	0.441663
	1.00774	11.7107									0.106546	0.340245
	0.636496	3.90609									0.17943	1.05512
	0.463985	7.09325									0.099354	0.397516
	1.15769	8.56216									0.154265	0.626742
	0.326701	9.88373									0.133886	0.654264
	0.145583	14.1734									0.117755	0.38969
	0.93085	2.56044									0.141244	0.517229
	4.30854	7.86451									0.0935466	1.13359
	0.851747	5.21935									0.160994	0.458093
	2.47983	1.48912									0.0822381	0.326494
	0.693097	4.8741									0.112845	0.195855
	0.437066	10.5306									0.104236	0.818838
	1.13306	10.6806									0.129814	0.995856
	1.04099	7.30585									0.118813	0.600683
	0.855087	15.9411									0.164781	0.551756
	0.632454	2.121									0.115417	0.506394
	0.201925	3.17062									0.108837	0.409671
	1.23614	3.16975									0.0976886	0.370461
	0.656914	11.9261									0.144415	0.541352
	0.650522	3.53581									0.138341	0.514557
	0.876663	6.18345									0.134306	0.713227
	1.00477	2.01724									0.0986286	0.470822
	0.636368	9.27063									0.0938397	0.436326
	0.953476	8.93597									0.127239	0.984088
	1.10261	6.53224									0.0976173	0.633382
	2.18759	7.50224									0.097287	0.623775
	0.490384	10.5686									0.100834	0.297408
	0.559486	3.28183									0.122726	0.42439
	1.7474	4.43353									0.111718	0.753919
	1.42109	10.9197									0.16641	0.44158
	1.55706	10.7456									0.0907062	0.412751
	2.32245	10.2471									0.13432	0.500064
	0.238093	3.88844									0.1123	0.399592
	0.522209	17.1138									0.110206	0.577217
	1.27034	1.72233									0.120255	0.082732
	0.594845	4.8532									0.1531	0.333251
	1.76796	17.7542									0.12918	0.403415
	0.457316	3.68164									0.101404	0.248134
	2.11221	3.19412									0.111228	0.741874
	2.02708	6.25208									0.153564	0.840355
	1.41367	3.56733									0.0897983	0.202374
	0.884674	0.546838									0.0954101	0.587006
	0.485287	12.5955									0.0852527	0.459323
	0.283773	8.56688									0.0872997	0.698456
	2.33917	12.8733									0.140027	0.637154
	1.31085	9.99391									0.0933214	0.650558
	0.491041	6.57381									0.0705111	1.11306
	0.850733	10.3209									0.0919823	0.307612
	0.477139	9.40799									0.139351	0.428903
	1.34344	10.612									0.104714	0.39
	1.81228	9.3027									0.111313	0.578938
	1.42145	1.69018									0.134236	0.108579
	0.375703	5.97396									0.113409	0.355116
	1.18981	12.8961									0.120676	0.262797
	0.119757	2.90317									0.113206	0.462199
	0.683774	4.1168									0.10417	0.107871
	0.441147	3.51696									0.146486	0.465751
	0.127225	2.8519									0.0852806	0.42924
	0.859317	7.21424									0.11058	0.505265
	0.240672	1.20128									0.0973644	0.353079
	1.4769	13.4202									0.0873555	0.514213
	1.04746	11.3053									0.0805912	0.540502
	1.52336	17.9228									0.119471	0.371313
	0.576645	3.44147									0.167235	0.15039
	0.63588	5.42898									0.103873	0.46264
	0.466408	2.12128									0.0910873	0.506891
	0.481463	4.38461									0.0853555	0.635115
	1.50768	13.5229									0.12558	0.571652
	0.329678	11.0047									0.145327	0.494956
	1.02432	3.73136									0.0815483	0.629304
	0.0915808	7.30849									0.129619	0.481205
	1.85794	10.5014									0.0910463	0.786535
	0.857118	3.62329									0.124689	0.39501
	0.557904	8.88731									0.151243	0.388834
	0.745307	5.36117									0.213944	0.304829
	2.08194	16.2021									0.124088	1.25374
	0.687894	16.6388									0.120597	0.420029
	0.41725	13.993									0.0895617	0.499124
	0.819179	1.90521									0.0592129	0.340135
	0.773785	9.35598									0.10267	0.550628
	3.15509	8.86548									0.155186	0.530533
	2.40256	6.16498									0.10208	0.813874
	0.662306	3.77394									0.118831	0.390391
	0.0442432	11.715									0.100652	0.582435
	1.76438	2.02441									0.104013	0.161943
	0.475523	25.5293									0.0983832	0.445689
	0.479942	12.5144									0.096893	1.13116
	0.525918	4.38712									0.141034	0.693877
	0.514223	18.4391									0.115377	0.40585
	0.17131	18.0198									0.151449	0.466329
	0.689951	12.1767									0.105422	0.15323
	1.38825	8.32284									0.18348	0.337433
	0.64482	7.16941									0.140728	0.232152
	0.658956	21.9065									0.0949547	0.322844
	0.0748335	10.57									0.196415	1.04508
	0.511224	2.50614									0.167096	0.562558
	0.378129	9.89081									0.103349	1.08864
	1.5286	8.60539									0.159738	0.394207
	1.32261	5.00944									0.115398	0.571562
	0.811769	8.41179									0.103244	0.686588
	0.700189	13.3758									0.105147	0.593154
	0.939888	11.3716									0.138352	0.649804
	2.47195	1.387									0.135656	0.894738
	0.660596	6.39391									0.106196	0.661273
	1.3536	9.34456									0.116993	0.455043
	1.54588	5.09941									0.0856633	0.372181
	0.767273	5.86304									0.147973	0.819142
	1.1078	2.655									0.120517	0.934282
	0.29579	2.92518									0.132767	0.676238
	1.69222	1.51043									0.124062	0.255486
	0.86584	12.3078									0.12855	0.516171
	0.496538	7.71205									0.103404	0.512724
	0.251577	15.3303									0.183191	0.211778
	0.291385	7.10654									0.159374	0.829879
	1.41335	2.36123									0.0945109	0.678418
	1.52296	1.02472									0.0985325	0.667044
	0.379214	8.6859									0.104701	0.481124
	0.451936	5.14712									0.143606	1.02318
	1.25837	9.91755									0.199635	0.546262
	0.886907	4.50139									0.103622	0.971847
	0.983967	8.12257									0.114185	0.47439
	0.258313	11.6021									0.115167	0.461558
	0.891342	21.7899									0.0949563	0.694001
	1.17995	4.97164									0.131789	0.512745
	0.687434	5.04967									0.0979005	0.817279
	1.43817	5.26545									0.125095	0.462705
	1.27726	3.96034									0.178019	0.723662
	1.19773	5.29452									0.120447	0.937484
	1.38122	15.6905									0.146659	0.668209
	0.0371656	4.11111									0.132268	0.966149
	4.0709	11.2748									0.108761	0.446667
	0.338404	7.64857									0.0916842	0.632223
	0.984187	11.9647									0.134362	0.581131
	0.189377	2.67145									0.0905363	0.533683
	0.0383726	7.07023									0.139329	0.790721
	0.75134	7.29287									0.116707	0.462033
	1.53128	12.9482									0.206737	0.721975
	0.87314	11.9672									0.16095	0.50108
	1.57146	22.8033									0.0925368	0.492698
	0.329631	5.1377									0.121969	0.778078
	2.20292	4.30303									0.165331	0.550192
	1.76894	6.02873									0.116621	0.293301
	0.442621	1.58303									0.186512	1.14183
	1.42585	13.7969									0.126979	1.08946
	1.55359	13.966									0.113789	0.71153
	1.11663	2.77458									0.135274	0.571847
	0.944606	5.74799									0.112282	0.688198
	0.610505	9.69517									0.0934947	0.663287
	0.362709	3.48153									0.120184	0.50603
	0.565435	13.7526									0.104467	0.597311
	3.93293	9.99032									0.149637	0.510845
	1.06508	0.650016									0.128569	0.250348
	0.716902	5.78516									0.146128	0.57887
	0.47857	9.18783									0.102988	0.735553
	2.04788	9.81253									0.164409	0.416239
	0.537005	14.765									0.151334	0.520719
	2.15221	5.27292									0.191991	1.77332
	2.80847	0.148342									0.131959	0.644141
	0.914917	2.76834									0.106953	1.03243
	0.706849	7.64046									0.0986317	0.594256
	2.24397	0.802689									0.0968177	0.315489
	0.33272	7.48305									0.0871263	1.03129
	0.322402	5.09103									0.137307	0.211093
	0.89349	3.49359									0.0930862	0.48121
	2.0655	4.03228									0.1391	0.554597
	0.620851	8.98056									0.18414	0.515993
	1.18821	6.51831									0.108654	0.551852
	1.03142	13.7125									0.150633	0.655988
	0.322338	3.46515									0.104028	0.298388
	0.823209	2.39898									0.12855	0.614317
	1.26121	11.1467									0.124001	0.833664
	1.02351	1.69969									0.109462	0.406134
	0.653776	10.9603									0.129827	0.471975
	0.954252	4.721									0.135902	0.629721
	0.211448	5.43541									0.128823	0.434819
	1.51071	9.30176									0.129889	0.410082
	0.75758	9.42172									0.15637	0.379278
	0.361018	10.9003									0.108469	0.429701
	0.582642	8.55368									0.16415	0.628507
	1.10579	5.86998									0.167547	0.529802
	0.148171	10.942									0.0910893	0.730902
	1.09631	3.42819									0.128633	0.467124
	0.271552	6.68126									0.121604	0.719242
	0.0374895	1.79332									0.0892989	0.199914
	1.88301	9.08732									0.0997166	0.5734
	0.706594	7.22756									0.074106	0.630578
	0.933111	4.52662									0.132349	0.622424
	0.787775	10.4072									0.146395	0.404243
	1.12688	4.39787									0.0998707	0.468056
	0.922834	9.55289									0.137983	0.176846
	0.106215	19.2895									0.131898	0.56983
	0.334785	8.0994									0.192808	0.805768
	1.46882	15.3252									0.10951	0.452714
	1.73223	14.7963									0.198858	0.484904
	0.788293	6.90838									0.116127	0.42736
	0.465163	6.43618									0.0988574	0.427436
	1.40909	6.5236									0.144486	0.474487
	0.566506	6.70426									0.0867756	0.400118
	1.24516	8.82137									0.11204	0.327616
	0.843756	8.67948									0.136492	0.396463
	0.758212	1.17732									0.087745	0.709411
	0.923079	7.53341									0.103944	0.217848
	0.374977	1.49295									0.0841535	0.301092
	0.583466	2.47664									0.149162	0.947172
	1.13721	13.27									0.131873	0.545877
	0.664873	4.97945									0.128439	0.9209
	1.04547	14.305									0.100182	0.555327
	3.22438	1.20579									0.113062	0.560599
	1.27651	6.98743									0.142867	0.304612
	0.254529	1.48715									0.197288	1.21755
	0.286386	1.85885									0.11118	0.404976
	1.20891	1.44406									0.135377	0.531057
	1.26622	4.03565									0.1557	0.352339
	0.793477	9.84671									0.142941	0.238636
	0.688578	5.9064									0.189413	0.609947
	0.620821	17.6374									0.126462	0.281754
	1.74975	4.52307									0.120758	0.209653
	0.799619	7.92908									0.154745	0.325476
	1.63289	0.678005									0.118561	0.420177
	0.9388	16.7997									0.13994	0.34276
	0.626179	8.01164									0.16939	0.24284
	0.847133	5.23857									0.115094	0.640467
	0.325951	3.83118									0.145855	0.598561
	2.30925	16.3691									0.114792	0.407829
	0.856861	8.75377									0.141792	0.615562
	0.484346	14.2089									0.103491	0.345614
	3.29342	6.84625									0.146722	0.431328
	0.289527	11.4301									0.0806656	0.375178
	1.03084	14.6273									0.126229	0.540217
	1.2989	1.85301									0.17668	0.571436
	0.410472	7.44047									0.113906	0.521136
	1.03105	5.00087									0.105292	0.551208
	0.246011	10.7884									0.17432	0.603138
	0.380234	34.2574									0.151296	0.332051
	1.24976	7.45575									0.130195	0.631207
	1.20388	5.12157									0.10692	0.612207
	2.16541	6.4491									0.106458	0.401503
	0.209527	15.3159									0.103977	0.182138
	0.742344	12.6828									0.163482	0.523026
	2.462	5.4713									0.133168	0.755072
	0.38574	8.52224									0.116074	0.393725
	1.88133	19.1332									0.1355	0.437276
	0.960861	10.7748									0.10284	0.478205
	2.63831	33.0792									0.0958332	0.464479
	0.242339	15.7034									0.104765	0.307034
	0.240884	4.0964									0.156745	0.26843
	1.12994	18.1007									0.107341	0.302006
	0.407267	6.4453									0.143452	0.258781
	0.229932	3.40218									0.13632	0.206798
	0.555407	14.6791									0.171689	0.507492
	0.668547	8.4008									0.0901827	0.276266
	1.43135	7.40012									0.082798	0.538519
	0.150015	4.83583									0.169999	0.375522
	0.722741	13.1406									0.11835	0.520688
	3.30715	4.70707									0.151247	0.411371
	0.880056	5.75193									0.145317	0.592197
	0.0295249	3.19148									0.139727	0.504713
	1.10472	0.77568									0.125022	0.683455
	0.221751	13.1835									0.143474	0.450742
	0.65335	4.3704									0.099309	0.207506
	1.23199	28.0831									0.154899	0.614651
	0.814179	5.4415									0.132115	0.380962
	0.757318	4.57291									0.112005	0.357915
	0.706442	30.3521									0.132327	0.369348
	1.38745	9.45886									0.152699	0.447546
	1.33434	4.72073									0.171242	0.770055
	1.19312	7.0738									0.0965265	0.426585
	1.21299	6.08174									0.124679	0.493536
	0.291364	18.9451									0.129098	0.461967
	0.437459	2.40095									0.116373	0.377049
	0.211661	5.9707									0.0913115	0.426037
	1.11016	6.00353									0.136575	0.471464
	0.93186	4.39899									0.125631	0.143713
	1.0795	9.15535									0.179946	0.436313
	0.742653	3.94533									0.151621	0.413312
	0.458382	18.1276									0.0940894	0.415072
	0.268977	5.66051									0.0634357	0.709242
	1.79169	3.1811									0.13557	0.261162
	1.77365	5.94565									0.120861	0.37825
	0.937493	12.1881									0.0812236	0.365952
	0.773399	5.12823									0.0972862	0.237686
	0.756796	30.8162									0.143394	0.476953
	1.04794	7.62353									0.12006	0.536737
	0.117787	12.4595									0.155557	0.690131
	0.660844	5.82491									0.115373	0.73114
	0.583849	19.7188									0.148639	0.476894
	1.00194	8.48702									0.141919	0.388388
	0.257035	9.55332									0.111382	0.283452
	0.0522223	13.63									0.136315	0.328054
	0.564176	7.55242									0.117236	0.433388
	1.41367	11.138									0.132865	0.25242
	0.154628	36.2322									0.090575	0.532266
	0.610969	1.96111									0.142476	0.350491
	2.5603	11.584									0.123787	0.294492
	0.321669	18.5952									0.135824	0.554004
	0.415219	8.41839									0.126335	0.515883
	0.611006	4.40708									0.131288	0.175723
	1.02808	2.4479									0.185348	0.631561
	0.852817	5.60549									0.201813	0.398813
	2.79654	18.9664									0.153152	0.537566
	1.23969	6.79165									0.179789	0.467834
	0.175926	3.43609									0.195861	0.198585
	0.499997	9.36679									0.0901736	0.383734
	1.73922	17.3749									0.135553	0.364625
	0.82957	11.3605									0.141932	0.453875
	0.679391	18.3569									0.110247	0.614481
	1.70763	9.06724									0.149234	0.409317
	0.328662	10.2392									0.153625	0.259056
	0.34994	4.18467									0.0945609	0.679612
	1.20217	3.3729									0.184257	0.870193
	1.10807	10.1172									0.182903	0.281457
	0.342606	7.31651									0.160183	0.741184
	14.7906	18.4622									0.667498	0.274538
	4.10422	14.3642									0.173611	0.419051
	5.04067	5.34204									0.45341	0.332265
	18.9649	5.63323									0.79908	0.181044
	6.49786	11.26									1.38227	0.322223
	17.1664	2.95726									0.777008	0.270293
	21.7438	7.06281									0.790349	0.403421
	2.57777	8.79772									0.190676	0.244358
	14.0542	27.2771									0.394467	0.492306
	13.0547	3.46443									0.865634	0.527264
	14.0262	26.0622									0.594208	0.377833
	8.83995	5.18716									0.546863	0.414458
	19.0613	7.38049									0.649525	0.333539
	14.4261	12.6077									0.530295	0.430728
	7.63083	7.01232									0.847653	0.181281
	4.08697	10.2405									0.560986	0.335845
	6.42661	27.7905									1.15963	0.47325
	4.58681	6.10926									0.883693	0.686723
	18.7461	10.6121									0.61252	0.328455
	12.2496	7.72108									0.819223	0.209399
	16.0298	14.1353									0.722485	0.444376
	12.4653	17.9388									0.518334	0.521875
	8.71845	11.168									0.858622	0.427076
	8.19622	6.50493									0.84195	0.220618
	7.60846	3.10349									0.504253	0.503658
	1.52693	5.59633									0.615754	0.852555
	1.93414	4.32346									0.504014	0.364243
	4.74177	13.9615									0.453641	0.338282
	15.4206	13.6316									0.959373	0.461298
	15.8524	10.7832									0.979289	0.477162
	5.87295	6.09672									0.62493	0.680754
	7.82108	7.30376									0.645792	0.58636
	10.7835	7.19267									0.714126	0.400812
	6.86055	7.9559									0.857532	0.622336
	7.52418	1.1345									0.649623	0.21509
	9.91047	14.7744									0.937042	0.352791
	6.3021	6.63888									0.779193	0.336296
	26.7378	5.76909									0.632215	0.439147
	4.43589	4.77017									0.812073	0.665796
	18.1118	11.3391									0.649752	0.497388
	7.97504	7.84379									0.744482	0.463076
	5.04612	8.29954									0.552202	0.583338
	5.55742	5.12216									0.541031	0.663945
	6.60083	3.48998									0.58665	0.338889
	11.4281	10.522									0.742277	0.239391
	3.9676	10.6452									0.855198	0.489533
	16.2982	8.23579									0.683478	0.450771
	2.64337	15.2832									0.659016	0.429827
	10.2662	11.1882									0.367574	0.564141
	19.7125	9.54428									0.825234	0.29912
	7.80357	5.27354									0.601632	0.43866
	7.19058	16.8099									0.47522	0.381349
	3.75796	22.8748									0.306841	0.392926
	18.2035	7.13554									0.767758	0.200425
	16.2349	5.04194									0.682316	0.384988
	3.16959	7.81296									0.158951	0.738011
	7.24198	14.0146									0.743873	0.422201
	6.29007	8.5056									0.651886	0.608442
	7.4607	9.03877									0.343547	0.425629
	12.276	10.24									0.715922	0.415275
	6.46009	5.58865									0.842589	0.508384
	3.10215	5.33386									0.372631	0.568564
	6.01785	13.7344									0.839231	0.459819
	8.60373	3.68245									0.92131	0.174361
	7.87784	2.67578									0.430671	0.327478
	20.5901	13.2793									0.875862	0.279616
	5.99787	7.78549									0.730727	0.386853
	9.71566	5.06347									0.504264	0.152404
	6.97217	17.3327									0.776602	0.396799
	14.2194	7.73507									0.571273	0.177773
	6.05241	16.8139									0.654725	0.635139
	6.26589	6.26599									0.603576	0.405114
	1.05195	11.2729									0.420437	0.397809
	7.1306	10.4094									0.692643	0.283412
	14.2942	5.72515									0.511806	0.284972
	14.4106	10.2678									0.736638	0.341941
	13.8653	13.0261									0.916936	0.376933
	17.1588	16.971									0.613012	0.496229
	1.27359	7.76692									0.121204	0.617433
	14.3586	10.2856									0.709522	0.341654
	12.5102	7.77789									0.818158	0.50278
	28.5175	6.82013									0.744485	0.749618
	13.5738	8.56529									0.78039	0.397239
	10.1586	13.0111									0.508966	0.393963
	10.5918	12.1745									0.741046	0.404785
	4.77217	15.0853									0.537514	0.419496
	7.07912	8.98684									0.845031	0.286733
	16.1677	13.1742									0.653575	0.438272
	18.739	2.22731									0.537755	0.153406
	17.8317	13.644									0.822572	0.258091
	8.77187	4.6196									0.968731	0.564731
	16.9339	3.52756									0.383283	0.245548
	4.11552	7.46452									0.409892	0.65206
	8.17847	13.9146									0.787761	0.529286
	12.0457	1.94938									0.560347	0.563378
	10.7651	7.77808									0.593179	0.540421
	12.7342	21.5163									1.08861	0.390285
	8.58158	3.90272									0.430394	0.221066
	13.149	18.91									0.532306	0.512646
	8.89744	25.4226									0.752531	0.478259
	3.8274	1.86181									0.236381	0.322494
	13.1524	8.04963									0.589249	0.614731
	6.38191	18.6454									0.632293	0.460744
	12.9568	8.23466									0.366737	0.889954
	9.9253	6.07593									0.516737	0.628395
	16.0041	15.5715									0.549095	0.481914
	8.31433	23.6032									0.507007	0.56296
	2.71891	14.5367									0.810126	0.642211
	7.01633	10.8582									0.715864	0.19158
	5.37766	28.4505									0.76098	0.484707
	11.614	6.88967									0.452827	0.555005
	5.42572	30.7229									0.767507	0.433747
	11.9121	5.49096									1.06034	0.228215
	11.1203	7.34742									0.351006	0.341483
	19.7493	6.92927									0.597787	0.146757
	17.0869	13.8739									0.717601	0.356066
	6.17065	5.02419									0.286903	0.452575
	4.669	19.6063									0.545359	0.52024
	3.08852	5.43635									0.530261	0.496185
	23.2249	6.37026									0.777477	0.103224
	11.1067	12.5333									0.646719	0.385629
	9.79627	19.058									0.635325	0.675108
	2.01887	15.497									0.429771	0.233393
	9.73882	13.0838									0.664806	0.386149
	5.57113	3.83199									0.791528	0.476324
	5.50811	11.0647									0.399685	0.498876
	0.629021	8.70146									0.603064	0.479394
	4.77595	16.2956									0.630525	0.506963
	3.10225	7.14679									0.344736	0.476734
	3.91043	20.7282									0.444007	0.431801
	1.49518	19.8288									0.414702	0.514094
	16.0562	21.1524									0.408498	0.660004
	18.9324	9.39142									0.488002	0.371915
	11.137	20.7907									0.49061	0.444689
	6.92706	13.6993									1.37468	0.68365
	4.7052	1.82558									0.474135	0.168542
	9.85184	15.2269									0.651752	0.400411
	12.6707	14.3117									0.559269	0.368115
	14.1033	9.87108									1.02759	0.339962
	4.60161	10.0469									0.695894	0.311357
	7.96003	7.04352									0.585587	0.445226
	7.6895	14.8392									0.654251	0.323036
	16.6424	17.8683									0.623823	0.588883
	12.039	26.2146									0.407167	0.50785
	11.7443	1.72636									0.673034	0.333618
	15.4612	15.7329									0.6227	0.626918
	2.90771	7.37999									0.591842	0.28736
	10.8335	9.23568									0.585716	0.710847
	8.88109	17.3899									0.653265	0.417916
	2.11759	10.1267									0.689328	0.370553
	19.3829	11.7108									0.622635	0.516958
	11.8675	16.4368									0.418711	0.783944
	5.92229	10.3113									0.374262	0.598614
	8.50504	24.3087									0.663545	0.49714
	16.688	22.0692									0.50837	0.631448
	5.78764	12.6333									0.623555	0.414364
	14.9578	2.82866									0.608165	0.554446
	4.8348	18.9462									0.588027	0.527752
	9.31964	9.59233									0.517584	0.448127
	5.58573	2.84442									0.800577	0.346469
	17.1125	2.07918									0.512387	0.414649
	14.8237	7.22106									0.580021	0.461722
	11.2834	7.74802									0.601712	0.545155
	10.1385	10.7294									0.506246	0.339168
	6.01514	2.77506									0.470207	0.468704
	5.49388	18.2985									0.673063	0.404887
	9.61758	8.30851									0.572265	0.677006
	8.48654	11.4945									0.85207	0.619058
	8.81365	20.5071									0.720708	0.529426
	7.20595	17.6257									0.711123	0.364873
	0.55384	3.23193									0.548208	0.255134
	11.203	10.3727									0.759325	0.339253
	13.0132	24.3593									0.611197	0.363506
	22.9559	18.1616									0.701398	0.326974
	3.51747	7.92158									0.586884	0.341383
	6.18677	10.3086									0.342163	0.522916
	9.48734	12.764									0.41823	0.605898
	2.67856	12.2142									0.624629	0.701909
	8.43679	7.9286									0.671003	0.515541
	3.9054	9.00458									0.63397	0.467717
	19.702	16.8813									0.609345	0.309606
	5.54476	10.9119									0.528066	0.254617
	4.34944	5.29029									0.704072	0.331073
	5.57042	1.90383									0.699173	0.22275
	15.0305	9.76831									0.459227	0.51091
	9.19251	10.4729									0.54091	0.50062
	5.5623	22.3772									0.680383	0.682068
	10.1378	17.3831									0.597816	0.489327
	16.6316	3.84457									0.748708	0.954593
	13.9141	0.955782									0.530148	0.634757
	19.9747	2.44221									0.611827	0.534
	9.04542	2.6249									0.644029	0.222391
	11.8981	12.4633									0.500511	0.540055
	13.5441	36.4243									0.459831	0.431805
	5.80922	7.40507									0.739814	0.327658
	3.96451	14.192									0.57677	0.550826
	13.0314	3.37816									0.666221	0.506603
	16.559	10.9521									0.673938	0.528799
	16.0301	4.61092									0.669196	0.33774
	8.59503	14.9272									0.776123	0.362025
	11.62	12.224									0.701749	0.376886
	10.7468	5.23644									0.75123	0.188304
	10.4103	19.8383									0.549056	0.376339
	4.46983	3.15399									0.689723	0.394413
	3.45222	16.4983									0.577934	0.329133
	8.28758	16.7138									0.472391	0.445958
	7.21516	18.057									0.504639	0.580858
	23.413	15.6994									0.703806	0.23334
	16.7037	7.38777									0.61962	0.235841
	14.4905	7.15493									0.634669	0.286231
	8.22073	16.8035									0.614383	0.504813
	9.00214	14.2004									0.655824	0.656848
	6.28029	3.12286									0.685081	0.369462
	18.1769	10.2181									0.536482	0.501934
	17.6781	24.8001									0.553027	0.404503
	22.4714	14.4337									0.643747	0.676928
	9.10604	10.6852									0.503396	0.193621
	11.3822	20.1696									0.751069	0.451646
	2.22733	20.827									0.814822	0.654203
	16.0864	21.5298									0.77785	0.550573
	4.62417	13.8003									0.453733	0.539114
	8.81125	4.19972									0.472826	0.239591
	11.4607	4.93188									0.966662	0.395238
	14.8512	10.9361									0.558669	0.431257
	25.821	17.2199									0.590149	0.586898
	9.68984	4.28369									0.568905	0.481953
	2.43197	11.9842									0.468646	0.422962
	9.20611	13.7763									0.652261	0.741457
	11.9839	9.25036									0.666096	0.612817
	12.1458	9.43944									0.561923	0.862162
	8.68303	5.32766									0.519239	0.296755
	10.939	2.98604									0.570813	0.494172
	4.95441	7.08977									0.443153	0.309268
	5.74015	8.94049									0.558849	0.427188
	23.6148	6.40552									0.564192	0.222338
	4.95351	4.63059									0.316998	0.465946
	26.3687	19.6731									0.774291	0.649445
	17.8728	18.1416									0.826821	0.384983
	1.61029	11.4914									0.570275	0.472261
	7.22772	7.9946									0.510987	0.533407
	10.6805	6.2211									0.621857	0.338755
	7.13194	11.2087									0.580258	0.318951
	1.87757	4.47544									0.86353	0.158388
	7.23391	24.2768									0.85012	0.301887
	8.08765	10.132									0.788202	0.438461
	1.18107	24.3937									0.583846	0.575497
	3.28128	22.4093									0.324289	0.649734
	10.0993	15.345									0.0873604	0.548191
	5.30309	11.5765									0.10052	0.60907
	1.46648	8.476									0.265301	0.300906
	1.14804	7.39932									0.529834	0.499748
	9.03732	21.0107									0.438379	0.517116
	8.49108	25.4047									0.153219	0.406305
	2.50737	12.4723									0.184259	0.497692
	2.59625	10.0478									0.390943	0.522189
	5.25924	19.593									0.488321	0.278527
	11.5563	10.2166									0.118066	0.567376
	3.66252	26.1657									0.525024	0.333967
	5.29546	14.5931									0.361301	0.60896
	8.61046	8.85997									0.279894	0.482665
	4.89995	10.9676									0.376551	0.389158
	1.9396	12.9749									0.243663	0.503791
	4.40573	1.23123									0.171072	0.378984
	3.32848	11.0208									0.289495	0.500463
	3.54679	18.9216									0.101531	0.502443
	4.41311	23.5101									0.208721	0.628581
	4.71275	12.6496									0.224014	0.32009
	8.27048	21.2582									0.385111	0.443911
	2.87321	7.45549									0.169963	0.416808
	4.54624	20.5335									0.515116	0.439041
	5.26711	6.10069									0.139219	0.677138
	8.13602	16.3038									0.649764	0.4423
	4.22907	6.20501									0.168789	0.281679
	5.31706	11.1782									0.14122	0.616201
	2.48324	7.8873									0.323026	0.508076
	4.09726	4.27652									0.143253	0.254525
	3.30009	3.75507									0.324845	0.294634
	3.48221	5.83058									0.163394	0.490235
	6.85969	7.22617									0.272403	0.558128
	3.1777	6.72622									0.201515	0.427276
	9.03871	13.07									0.381047	0.328588
	5.90441	8.9703									0.346952	0.435986
	1.9933	27.7726									0.132333	0.468901
	2.58739	17.6143									0.325754	0.672975
	4.9633	30.855									0.212484	0.411955
	6.70988	15.6978									0.535193	0.618423
	4.24121	1.43689									0.151671	0.472887
	3.14313	12.578									0.412344	0.54114
	3.44517	6.16874									0.337737	0.407282
	5.48063	23.0338									0.193883	0.485302
	4.81536	21.705									0.288342	0.516585
	10.9782	13.7083									0.251314	0.275834
	3.4921	6.30362									0.372083	0.178423
	3.97256	5.56168									0.433459	0.438078
	6.5507	19.563									0.439694	0.53305
	5.58462	14.979									0.512557	0.383618
	4.1515	12.6906									0.3637	0.536056
	5.77469	34.8701									0.373358	0.471765
	2.76281	9.88186									0.250464	0.26546
	11.116	8.00808									0.373857	0.677927
	1.37997	5.10437									0.225039	0.371863
	8.24874	16.387									0.296917	0.542388
	3.22647	13.6647									0.43536	0.59813
	6.52518	12.375									0.21724	0.423865
	4.8889	5.23163									0.411441	0.339937
	5.4429	2.3404									0.470077	0.440251
	5.17282	18.6188									0.493387	0.521332
	8.17893	1.64185									0.126882	0.129751
	5.47623	7.96868									0.333399	0.417374
	9.22058	3.51412									0.56119	0.385797
	3.96924	20.6483									0.0661176	0.434541
	3.94639	7.41567									0.0839013	0.421891
	5.56619	3.4529									0.472406	0.160257
	10.4366	5.06474									0.217386	0.46986
	5.21679	16.5905									0.18968	0.569902
	5.284	5.05418									0.491429	0.527163
	4.0356	10.7815									0.352705	0.333728
	2.57517	12.9478									0.515492	0.41142
	2.7133	22.4317									0.475724	0.450452
	12.2499	4.92787									0.516347	0.321715
	3.90391	3.55809									0.363182	0.342723
	4.62957	1.49679									0.406118	0.461574
	4.96848	5.59288									0.316971	0.541201
	3.81725	12.7411									0.695165	0.451444
	6.74043	5.11441									0.567143	0.247628
	2.28723	10.2069									0.55498	0.465101
	2.32883	18.9739									0.109384	0.535248
	7.26053	9.19871									0.47874	0.517329
	7.35804	5.26943									0.801155	0.540045
	3.61795	12.1193									0.308685	0.468678
	11.0818	20.328									0.926946	0.460395
	5.38103	15.021									0.324782	0.467405
	6.44128	17.3772									1.0602	0.54465
	7.89803	15.2723									0.531676	0.594724
	6.33869	9.7537									0.370218	0.546125
	12.6754	4.33214									0.222989	0.585829
	4.54865	23.3709									0.326631	0.55775
	2.26462	10.4867									0.248486	0.315003
	3.44851	20.2214									0.0820938	0.487237
	6.89822	10.9588									0.332064	0.608975
	1.19596	16.7209									0.144842	0.309047
	7.04717	6.01166									0.63849	0.527317
	1.49112	8.66284									0.359763	0.490033
	1.16294	4.97945									0.346803	0.406772
	3.84455	9.3139									0.687256	0.372381
	5.31746	23.1311									0.493226	0.45238
	6.79531	2.58922									0.565546	0.587754
	3.91731	16.1858									0.163281	0.304445
	6.13477	1.69405									0.219645	0.320384
	8.79383	9.99742									0.378041	0.530372
	11.2511	4.83654									0.403635	0.474959
	2.21714	5.06868									0.0921069	0.408717
	3.06295	4.50929									0.562577	0.585881
	3.55274	7.07717									0.462031	0.319915
	6.4221	23.1862									0.637983	0.540819
	13.0272	7.04838									0.364062	0.639261
	8.3367	17.223									0.387684	0.532906
	7.85079	7.84334									0.124641	0.597334
	5.55641	1.30129									0.357519	0.47646
	9.41869	7.31597									0.240552	0.333689
	3.61092	5.40578									0.227178	0.217887
	1.02159	16.7707									0.172225	0.813828
	2.33127	3.85139									0.266667	0.358167
	5.33487	16.6816									0.251863	0.524587
	8.27685	22.084									0.513388	0.474007
	5.40861	1.78903									0.929223	0.555802
	6.7792	12.4955									0.705298	0.397332
	4.87183	19.0232									0.408144	0.491734
	7.16262	6.70604									0.358977	0.740449
	6.72443	12.8627									0.198995	0.257169
	7.39069	12.2295									0.331698	0.399851
	2.76303	7.39176									0.454448	0.612271
	5.81087	9.16626									0.170682	0.455389
	1.38	6.99332									0.337804	0.431352
	8.22281	5.40271									0.240754	0.541845
	3.1167	9.74629									0.229326	0.531874
	4.64891	10.6636									0.0708524	0.394552
	0.348551	24.6999									0.242325	0.399694
	4.15872	10.1887									0.0596538	0.349499
	1.48898	25.517									0.260212	0.456369
	6.01902	13.5929									0.194233	0.56269
	6.04208	7.00886									0.187827	0.337263
	1.86295	13.5777									0.07136	0.428132
	1.97399	7.07703									0.117194	0.490078
	3.31275	8.69111									0.0786425	0.815863
	7.80776	25.4259									0.326902	0.44727
	5.89743	7.8528									0.860461	0.366641
	5.45789	14.9827									0.463599	0.410617
	3.95787	0.982565									0.725661	0.663234
		20.2702										0.279407
		24.8929										0.81302
		6.29872										0.398266
		3.87799										0.494619
		18.4839										0.510816
		28.8248										0.559629
		8.31561										0.474408
		7.35166										0.59453
		4.66177										0.521394
		5.98173										0.570541
		22.8016										0.564678
		10.4844										0.448712
		5.8717										0.516131
		2.79866										0.430884
		13.5232										0.634217
		2.08147										0.473133
		8.37467										0.506895
		5.94618										0.39382
		10.3968										0.653277
		7.36426										0.30187
		14.623										0.290191
		6.83481										0.383286
		13.3835										0.766851
		3.691										0.402959
		14.4752										0.505038
		6.26988										0.364734
		8.92253										0.471976
		4.98495										0.820499
		27.2172										0.538385
		30.3149										0.574404
		3.19848										0.662477
		4.95059										0.505607
		8.14269										0.291029
		4.01922										0.471235
		10.2987										0.430911
		11.8418										0.346759
		7.57683										0.572785
		5.56857										0.499543
		5.61081										0.649041
		6.82703										0.473441
		11.5331										0.609525
		4.426										0.231421
		6.49104										0.188368
		10.599										0.453997
		5.34064										0.485291
		15.0597										0.505324
		17.4998										0.466179
		17.6745										0.54467
		14.8273										0.561104
		18.5804										0.527452
		7.7707										0.606582
		12.726										0.439716
		3.00519										0.533457
		3.32089										0.621676
		1.35926										0.463891
		6.66697										0.549672
		2.49096										0.346054
		14.0464										0.559804
		8.54552										0.593055
		2.69021										0.864444
		3.90266										0.335591
		12.968										0.525503
		20.567										0.482448
		8.77599										0.731533
		7.88863										0.484762
		3.52677										0.514406
		2.65548										0.622236
		14.4548										0.324332
		18.192										0.273335
		3.88786										0.66488
		9.07516										0.551394
		5.27896										0.741022
		15.6734										0.626141
		20.4397										0.433629
		4.43255										0.700107
		2.96475										0.553227
		4.69003										0.585272
		21.7579										0.330012
		5.53221										0.589106
		17.1432										0.718286
		9.37241										0.917922
		2.6099										0.521163
		8.21049										0.428224
		3.8435										0.574311
		17.2035										0.371013
		6.65502										0.499569
		1.39906										0.536045
		18.7267										0.64359
		12.9797										0.468227
		15.6964										0.684086
		13.2312										0.539626
		10.3292										0.828516
		17.2489										0.415395
		13.4543										0.49422
		3.98174										0.403582
		4.31615										0.547528
		15.9095										0.647724
		5.0708										0.550367
		32.7661										0.402178
		8.93811										0.661921
		2.64956										0.229653
		21.8696										0.606318
		33.2339										0.499249
		11.2282										0.351679
		3.2425										0.356219
		5.57345										0.536754
		16.7505										0.465964
		7.39143										0.478975
		4.01758										0.536591
		18.92										0.407146
		9.67335										0.29988
		1.20839										0.415012
		10.7171										0.695041
		7.88495										0.406135
		6.45038										0.4044
		5.74301										0.381587
		10.7015										0.471932
		15.9516										0.488876
		3.03062										0.74852
		12.7396										0.513817
		1.02305										0.502582
		31.9432										0.596587
		7.37646										0.319506
		7.90542										0.460929
		3.64886										0.493408
		26.9878										0.49689
		17.7515										0.338696
		15.7702										0.44438
		20.2982										0.490449
		11.5942										0.514195
		3.59442										0.322649
		12.6192										0.474437
		5.3292										0.254539
		5.78222										0.4247
		6.06843										0.228082
		10.2381										0.264562
		9.81971										0.296356
		2.90707										0.203534
		10.6524										0.185074
		20.6744										0.374572
		13.0777										0.239542
		14.7639										0.567199
		10.5234										0.515669
		9.13165										0.394292
		6.66662										0.375957
		13.0397										0.390151
		0.706564										0.781724
		19.1628										0.42026
		9.78006										0.316998
		6.33669										0.334275
		7.28154										0.466844
		4.15844										0.432855
		3.71924										0.228417
		4.10983										0.735305
		5.52816										0.154917
		11.0937										0.21879
		0.949463										0.747629
		14.4363										0.912676
		7.16268										0.318511
		9.84589										0.810656
		6.44411										0.379215
		7.08712										0.873278
		19.8138										0.674344
		16.6423										0.570624
		11.458										0.752481
		3.86409										0.278884
		6.76295										0.397745
		11.6239										0.806138
		7.95365										0.486188
		20.8955										0.379465
		19.5054										0.308638
		19.7822										0.366903
		11.0333										0.419162
		11.5923										0.454686
		5.34149										0.465366
		10.6857										0.289971
		0.152304										0.547214
		13.5828										0.40382
		3.52099										0.233614
		7.39836										0.597066
		0.931602										0.0668208
		9.72908										0.743937
		5.02428										0.216484
		0.986373										0.49315
		5.61604										0.381876
		11.5075										0.488942
		5.92036										0.292909
		7.0634										0.239308
		8.82386										0.440712
		16.3379										0.554627
		12.687										0.595549
		12.1302										0.344591
		15.3477										0.465122
		20.6907										0.804916
		1.84543										0.437904
		4.08869										0.195293
		12.239										0.811092
		5.18938										0.290745
		12.2907										0.474823
		25.6384										0.538992
		13.0462										0.457185
		17.1099										0.418339
		9.96959										0.458247
		23.7										0.249577
		12.6115										0.407185
		20.2398										0.399588
		5.656										0.585628
		11.4022										0.534037
		0.909231										1.1027
		1.11038										0.4781
		3.9924										0.4722
		3.45104										0.176567
		6.50742										0.500141
		4.99071										0.349797
		2.57614										0.468346
		3.86298										0.649315
		8.12747										0.534938
		5.77897										0.266084
		31.9782										0.559965
		2.56653										0.817784
		6.92666										0.693998
		5.1926										0.489256
		6.1829										0.687774
		9.37623										0.565251
		5.43876										0.724593
		2.55926										0.70904
		4.76201										0.695612
		20.9135										0.577333
		9.28369										0.495899
		4.5251										0.366538
		4.09617										0.529485
		12.2557										0.357017
		2.40599										0.657643
		4.79971										0.59399
		10.9876										0.19245
		26.9578										0.576816
		17.2859										0.609043
		2.45505										1.05261
		12.6481										1.11531
		2.79489										0.82766
		11.6223										0.989856
		21.0583										0.516139
		4.98343										0.498462
		3.65054										0.337593
		9.15618										0.429484
		12.4999										0.149596
		4.59822										0.227219
		2.21998										0.801957
		11.8186										0.406336
		8.56011										0.354189
		5.33146										0.580035
		5.02642										0.347164
		2.45271										0.671895
		5.39156										0.548157
		0.853437										0.326885
		9.11431										0.369595
		3.83706										0.205437
		14.1167										0.593415
		6.5014										0.476472
		4.94637										0.227543
		14.3029										0.4619
		11.6812										0.477086
		5.7702										0.287354
		14.5266										0.501851
		12.8672										0.719474
		8.43708										0.382801
		13.6205										0.685412
		5.63437										0.391315
		7.78467										0.494468
		5.81634										0.707191
		3.03693										0.736801
		13.6252										0.577945
		18.9623										0.315973
		2.19332										0.739015
		5.97581										0.418877
		5.62516										0.258684
		1.79031										0.458431
		7.84207										0.963705
		7.27434										0.865889
		13.8084										0.764754
		9.09201										0.755604
		0.804111										0.34046
		8.07418										0.222789
		1.67873										0.654801
		3.89743										0.105581
		6.81283										0.130245
		7.33835										0.499824
		7.96578										0.428007
		5.67138										0.506273
		10.7702										0.733749
		0.377328										0.230309
		5.26994										0.530734
		6.67491										0.658473
		2.94248										0.456766
		1.54831										0.2122
		2.59415										0.0618494
		4.38984										0.177286
		3.92161										0.166762
		2.31117										0.233624
		9.79611										0.547607
		0.503431										0.289647
		1.2713										0.670938
		0.623087										0.782217
		1.90267										0.261285
		2.29359										0.305645
		4.1513										0.239995
		9.21614										0.269615
		3.77801										0.413511
		2.9277										0.481431
		3.58693										0.410819
		7.44129										0.248322
		7.61643										0.483605
		4.97907										0.573378
		0.939251										0.194049
		5.08131										0.421952
		6.1582										0.442964
		0.347538										0.227411
		3.63185										0.335772
		4.1569										0.530324
		8.94445										1.23615
		8.25091										0.443528
		5.43924										0.41047
		8.81933										0.390423
		5.92857										0.424749
		1.30558										0.314022
		8.94087										0.956888
		3.66095										0.435452
		5.64045										0.514141
		14.1587										0.49082
		7.99444										0.786258
		8.47064										0.626795
		3.77881										0.750447
		10.1231										0.446468
		11.3332										0.581976
		0.88117										0.0760372
		0.504624										0.0547309
		0.196216										0.125998
		0.709588										0.0771193
		0.968802										0.044329
		0.679725										0.0745928
		1.3282										0.0809943
		0.475773										0.0715539
		0.769212										0.0480369
		0.709524										0.0434904
		1.5166										0.0546283
		0.477422										0.0855569
		0.873963										0.0486845
		2.61517										0.0482905
		2.84273										0.0465361
		1.11139										0.0917591
		1.36083										0.0646293
		1.5577										0.0663743
		0.930911										0.0901494
		0.511968										0.0979176
		1.02636										0.06782
		0.344901										0.0675199
		1.31821										0.0462736
		1.27183										0.0511705
		3.21939										0.0661137
		0.970746										0.0444432
		1.52055										0.0455093
		2.64611										0.0752006
		0.217529										0.0642387
		0.26265										0.0472184
		0.591973										0.0670058
		0.461804										0.075705
		1.0759										0.0705999
		1.38018										0.0563441
		0.447967										0.093962
		0.309683										0.0324604
		0.186628										0.0457603
		2.76822										0.0593962
		0.215024										0.132034
		0.395301										0.0514966
		0.293314										0.0747906
		0.382771										0.0903226
		0.530729										0.0425655
		0.939124										0.0445178
		0.534598										0.0934967
		0.408472										0.0708295
		0.050755										0.0779799
		0.397599										0.0676037
		0.924002										0.113723
		1.23477										0.0714866
		0.601685										0.0473548
		0.891589										0.0660282
		1.48213										0.0637895
		0.776532										0.0660571
		0.562133										0.0415349
		0.216555										0.0881483
		0.556945										0.0877405
		2.27978										0.12704
		0.417109										0.0606975
		1.94452										0.079484
		1.18836										0.0645352
		0.497091										0.080817
		0.563198										0.0657754
		1.8319										0.0769297
		1.44765										0.113937
		0.520014										0.0551542
		0.386906										0.0894998
		0.845043										0.0606942
		0.484113										0.066955
		0.827076										0.0445273
		1.23432										0.101653
		0.741259										0.0793249
		0.71947										0.0461243
		1.30076										0.028844
		0.481293										0.0456904
		0.901562										0.0513162
		2.27589										0.0999114
		1.27485										0.0762786
		1.02347										0.0467522
		1.22058										0.110051
		0.0361781										0.0800725
		1.04685										0.0749864
		1.35355										0.0887324
		0.446625										0.048862
		0.55787										0.0640169
		0.974411										0.0843441
		0.236775										0.0750031
		1.76495										0.0503624
		0.851458										0.0841846
		0.3009										0.0780715
		0.705407										0.05452
		0.849289										0.0781404
		0.527307										0.0337298
		0.924226										0.0541621
		0.871544										0.066793
		0.407316										0.0548277
		0.637603										0.0971217
		0.407087										0.088431
		1.13365										0.0824643
		0.73018										0.0515628
		0.369995										0.0577504
		0.380678										0.0689332
		0.548916										0.0595307
		0.272249										0.061486
		0.635139										0.0742678
		0.149821										0.058467
		1.14371										0.112851
		0.173696										0.092079
		0.653033										0.0588784
		1.92114										0.0554592
		0.472804										0.0417372
		0.280386										0.0549094
		0.568481										0.105336
		0.327788										0.0666656
		0.289926										0.0707401
		0.156198										0.0498005
		0.423953										0.0586839
		0.378856										0.0439276
		1.11664										0.0758947
		0.0366257										0.0904457
		0.902419										0.0449977
		0.541038										0.0662103
		0.987227										0.0706943
		0.845266										0.0647898
		0.589758										0.125913
		0.452312										0.0770949
		0.167092										0.0629093
		0.413396										0.0795189
		0.166002										0.0516342
		0.117138										0.0535943
		0.127348										0.0530275
		0.643236										0.070608
		0.146518										0.0691055
		0.287553										0.052191
		0.345044										0.0863104
		0.167218										0.0338267
		0.084053										0.0562567
		0.529509										0.0702589
		0.114579										0.0783437
		0.271393										0.0605695
		0.368061										0.0535902
		0.331253										0.0426515
		0.0794476										0.0465228
		1.50445										0.0685829
		1.0253										0.0741758
		0.836207										0.0540755
		0.752491										0.0461342
		0.326007										0.0496891
		0.147097										0.0801186
		1.81124										0.0376253
		0.358694										0.0938128
		0.255315										0.085002
		0.937887										0.0653183
		0.718278										0.0721086
		0.59606										0.0486417
		0.463503										0.0440107
		0.237574										0.0641428
		0.288952										0.0420433
		0.928624										0.0864023
		0.428095										0.0431522
		2.55364										0.0887553
		0.905976										0.137282
		0.198487										0.0496226
		0.908919										0.068885
		0.57995										0.0699725
		3.70236										0.0424504
		0.585931										0.0714494
		0.737053										0.0685258
		1.97984										0.0933553
		0.504987										0.0621666
		0.42959										0.110028
		0.412135										0.0814077
		0.873825										0.0784014
		0.289343										0.125397
		0.455271										0.0571954
		0.238181										0.0534139
		0.0404453										0.0603463
		0.797334										0.0524994
		0.730882										0.0709701
		0.58641										0.0665942
		1.33752										0.100139
		0.72311										0.0976071
		0.379987										0.0810975
		0.211685										0.0637408
		1.28779										0.157044
		1.12067										0.0477882
		2.08031										0.0733891
		0.282035										0.101911
		1.6814										0.0710747
		0.971518										0.112577
		0.509049										0.0964881
		0.189601										0.086174
		0.091813										0.105625
		1.14302										0.0958771
		0.606581										0.105193
		0.413947										0.095175
		0.451441										0.0506477
		1.48622										0.0797161
		0.963032										0.103085
		0.465981										0.110612
		0.414163										0.0873993
		0.302703										0.0961033
		2.27012										0.0846166
		0.774877										0.0568926
		2.28189										0.0953954
		1.32939										0.079898
		2.31388										0.0519902
		0.444175										0.0742281
		0.219268										0.0751254
		0.750365										0.101979
		0.594284										0.0705537
		0.295235										0.0436389
		0.0977537										0.0833428
		0.113728										0.115667
		0.2867										0.0480471
		0.361923										0.0898263
		0.985479										0.126195
		0.911274										0.0724986
		0.446634										0.118394
		0.654658										0.0897555
		0.906912										0.096181
		0.728956										0.0655159
		0.546995										0.105459
		0.794787										0.0584242
		0.731291										0.090266
		0.846807										0.104229
		1.3381										0.107491
		0.271586										0.0902673
		1.50769										0.0523664
		1.19345										0.0946018
		0.219976										0.0585957
		0.754193										0.0575541
		0.433885										0.109235
		0.723626										0.08062
		0.819183										0.0745784
		0.736239										0.0857413
		0.334318										0.0653308
		0.683397										0.0918901
		0.855253										0.0704021
		0.509215										0.0538012
		1.29538										0.0569458
		1.02097										0.0608318
		0.320861										0.0677328
		0.425883										0.0939776
		0.391376										0.0751738
		0.591298										0.0508278
		0.882799										0.0777874
		1.1644										0.104238
		0.530508										0.104405
		0.393493										0.0550713
		0.277808										0.0883184
		0.734908										0.0935797
		0.752267										0.0689154
		0.431079										0.0983166
		0.434343										0.0954204
		0.902487										0.0881313
		0.613422										0.0899635
		0.96531										0.117768
		0.712275										0.0899094
		1.46777										0.0856122
		0.816633										0.127095
		0.549258										0.0739009
		0.681568										0.081867
		0.270755										0.0679729
		1.87627										0.055753
		1.02265										0.0668276
		0.650734										0.0762193
		0.745901										0.0863941
		1.08095										0.11045
		0.873826										0.0845893
		0.0438134										0.090701
		1.39947										0.0795867
		2.10151										0.0645812
		0.318172										0.0577953
		1.54319										0.0868062
		0.123499										0.0628469
		0.722124										0.0945542
		0.54145										0.14759
		0.9629										0.129161
		0.692696										0.0783435
		0.285507										0.0776545
		0.715698										0.084133
		0.989943										0.117449
		0.11885										0.0519902
		0.289128										0.093333
		1.08913										0.131856
		0.808884										0.111571
		2.15268										0.0610978
		1.64984										0.0741993
		1.22144										0.105395
		0.0511249										0.0528269
		0.225009										0.0932225
		1.66356										0.0927055
		0.890894										0.0760738
		1.03371										0.0844555
		0.545542										0.109152
		0.698832										0.0903808
		1.08724										0.0505772
		1.06698										0.0404005
		1.48957										0.117611
		0.19425										0.0463806
		0.938962										0.07146
		1.12106										0.0674788
		2.08142										0.0840725
[truncated: 361 more rows]
[truncated: 139 more columns]

## Sheet: Fig. 4
Fig. 4b	Quantification of pHRodo Green-tagged Tfn signal intensities following ZEB1 gain-of-function. Signal intensities in each cell (dot) determined at each time point after pHRodo Green-tagged Tfn treatment initiation.
	Graphs were plotted and statistical calculations were performed in Prism 8.
	pHRodo Green-tagged Tfn fluorescence intensity (fold change over initial)
		393P_vector								393P_ZEB1
	Cells	1	2	3	4	5	6	7	8	1	2	3	4	5	6	7	8
	min
	0	1	1	1	1	1	1	1	1	1	1	1	1	1	1	1	1
	1	1.01373	1.04492	0.99632	1.03294	0.99877	1.05378	0.977443	0.978951	1.02908	1.09429	1.03535	1.01824	1.04081	1.09507	1.03004	1.00421
	2	1.02596	1.06066	1.06998	1.05955	1.05163	1.05927	1.05591	1.06178	1.09099	1.12781	1.06298	1.11619	1.10474	1.15406	1.1273	1.0804
	3	1.03606	1.08934	1.04652	1.0994	1.03313	1.06243	1.05908	1.03224	1.08547	1.11256	1.09173	1.06198	1.15125	1.17489	1.14432	1.09349
	4	1.06517	1.13796	1.00684	1.1267	1.10773	1.09551	1.04042	1.0382	1.0724	1.10152	1.11725	1.06017	1.12244	1.12767	1.2191	1.06933
	5	1.07778	1.14674	1.03408	1.18192	1.15888	1.19687	1.04697	1.03683	1.09604	1.09587	1.19085	1.148	1.15414	1.14221	1.20603	1.09009
	6	1.04871	1.14358	0.989355	1.14481	1.13917	1.06889	1.02849	1.01244	1.09135	1.14578	1.14105	1.12919	1.14848	1.11539	1.17438	1.10886
	7	1.04156	1.15118	1.03383	1.17301	1.11719	1.12508	1.09979	1.09038	1.16333	1.21046	1.17717	1.19686	1.22206	1.21916	1.25099	1.17514
	8	1.04558	1.16212	1.04322	1.19495	1.15198	1.15621	1.11499	1.08134	1.17945	1.24826	1.17538	1.21339	1.24936	1.27181	1.27379	1.23561
	9	1.05418	1.21403	1.06802	1.21463	1.16279	1.16861	1.1126	1.09568	1.20196	1.27053	1.24151	1.26774	1.26278	1.2984	1.3283	1.2362
	10	1.0821	1.2078	1.06592	1.22161	1.16078	1.16472	1.13114	1.11762	1.22035	1.30163	1.20368	1.22922	1.27643	1.31767	1.34104	1.26465
	11	1.06638	1.20915	1.08501	1.23389	1.13636	1.20332	1.20648	1.18496	1.26425	1.29119	1.21803	1.30314	1.3875	1.3153	1.37813	1.42146
	12	1.09232	1.24405	1.03543	1.28885	1.20726	1.15291	1.14885	1.11928	1.24613	1.28756	1.26279	1.29425	1.35	1.34616	1.38751	1.34871
	13	1.11607	1.25674	1.09845	1.29555	1.22708	1.24971	1.19587	1.17953	1.26961	1.38932	1.32154	1.31561	1.39766	1.36031	1.41089	1.42047
	14	1.10309	1.28256	1.13402	1.31965	1.202	1.23181	1.19592	1.19323	1.31445	1.38755	1.32078	1.38835	1.40597	1.41817	1.47816	1.53346
	15	1.08832	1.24068	1.17968	1.31559	1.20334	1.24335	1.22821	1.20752	1.32139	1.37994	1.31352	1.33565	1.41931	1.42674	1.46945	1.56541
	16	1.09953	1.27527	1.21534	1.38613	1.19507	1.30561	1.28372	1.26394	1.3508	1.38988	1.34201	1.38174	1.49813	1.47262	1.5773	1.61655
	17	1.08639	1.26785	1.2032	1.35111	1.14816	1.27216	1.25846	1.24667	1.36809	1.44413	1.3185	1.39571	1.52784	1.51876	1.54863	1.61891
	18	1.08449	1.31753	1.25142	1.38589	1.15918	1.32499	1.29461	1.26803	1.40512	1.4676	1.37739	1.45727	1.55269	1.5336	1.54388	1.78695
	19	1.11979	1.33791	1.22187	1.37136	1.2069	1.37034	1.26702	1.22904	1.4102	1.44117	1.3843	1.45543	1.62998	1.57223	1.58867	1.78637
	20	1.11557	1.33754	1.29154	1.37928	1.26194	1.41348	1.29398	1.29349	1.43278	1.44989	1.43487	1.50285	1.58855	1.61564	1.62299	1.85394
Fig. 4c	Quantification of pHRodo Green-tagged Tfn signal intensities following ZEB1 loss-of-function. Signal intensities in each cell (dot) determined at each time point after pHRodo Green-tagged Tfn treatment initiation.
	Graphs were plotted and statistical calculations were performed in Prism 8.
	pHRodo Green-tagged Tfn fluorescence intensity (fold change over initial)
		344SQ_shCTL								344SQ_shZEB1
	Cells	1	2	3	4	5	6	7	8	1	2	3	4	5	6	7	8
	min
	0	1	1	1	1	1	1	1	1	1	1	1	1	1	1	1	1
	1	1.01069	1.022	1.05378	1.03207	1.03207	1.01932	1.03611	1.03085	0.993137	0.99382	1.05777	1.02137	0.961484	0.93224	1.00232	0.986276
	2	1.09331	1.08919	1.08054	1.05833	1.05833	1.03339	1.0816	1.12876	0.975719	1.0095	1.09948	0.934612	1.03502	0.942608	0.993198	0.979049
	3	1.18793	1.19304	1.19062	1.09549	1.09549	1.06466	1.14818	1.14476	1.05927	1.04035	1.07293	0.994171	1.04432	0.999081	1.03404	1.12876
	4	1.2392	1.26674	1.26506	1.14851	1.14851	1.10367	1.22681	1.18749	1.07005	1.064	1.09169	0.929417	1.03622	1.01022	1.03706	1.10095
	5	1.31144	1.29539	1.40338	1.23554	1.23554	1.11445	1.32711	1.25305	1.08475	1.09747	1.07737	1.00192	1.0953	1.00574	1.06512	1.08255
	6	1.26287	1.28744	1.46373	1.23415	1.23415	1.11484	1.35855	1.28058	1.03931	1.0249	1.07179	0.942559	1.11113	0.950231	0.996128	1.05484
	7	1.33965	1.35729	1.56373	1.27909	1.27909	1.19166	1.42926	1.25986	1.02706	1.07026	1.11332	0.99649	1.10595	0.98524	1.05715	1.03129
	8	1.29746	1.36643	1.57561	1.31578	1.31578	1.15339	1.47235	1.30815	1.07722	1.07135	1.119	0.996525	1.15541	0.984807	1.0625	1.09934
	9	1.4197	1.3979	1.67136	1.38307	1.38307	1.20872	1.54283	1.35845	1.07259	1.07824	1.07452	0.965574	1.22137	0.957925	1.04191	1.13818
	10	1.49082	1.51909	1.74509	1.38636	1.38636	1.23238	1.57622	1.35514	1.10891	1.10238	1.18698	0.95029	1.23197	1.05363	1.07025	1.10273
	11	1.55685	1.58089	1.83269	1.42847	1.42847	1.22782	1.64443	1.42212	1.08156	1.10037	1.20273	0.986288	1.24465	1.0692	1.04417	1.07643
	12	1.60179	1.60814	1.89256	1.44676	1.44676	1.33139	1.68067	1.35825	1.09046	1.11859	1.18243	0.953876	1.24397	1.01	1.06972	1.06462
	13	1.71101	1.68409	1.84187	1.44096	1.44096	1.34128	1.68897	1.42568	1.12932	1.11521	1.243	1.02776	1.23424	1.10279	1.04728	1.10994
	14	1.67176	1.67487	1.86143	1.4863	1.4863	1.33057	1.71326	1.42942	1.15398	1.15942	1.31371	0.983406	1.25719	1.06191	1.11039	1.07569
	15	1.66265	1.73809	1.88435	1.41358	1.41358	1.34571	1.69628	1.41492	1.13584	1.14492	1.28064	0.965234	1.2571	1.13888	1.08809	1.07562
	16	1.72763	1.76017	1.87552	1.43642	1.43642	1.29964	1.69644	1.46786	1.15963	1.15997	1.27331	1.00301	1.27575	1.0652	1.10656	1.10026
	17	1.71692	1.7133	1.79116	1.32264	1.32264	1.3556	1.57311	1.41293	1.11247	1.18937	1.25164	0.963209	1.20008	1.05895	1.11997	1.07857
	18	1.64392	1.70916	1.80084	1.36232	1.36232	1.36783	1.62346	1.44186	1.17561	1.16887	1.24571	0.958143	1.23792	1.01648	1.10348	1.14035
	19	1.69442	1.72096	1.83228	1.33456	1.33456	1.39848	1.61257	1.43244	1.13518	1.19947	1.27596	0.959094	1.23742	1.04788	1.11471	1.05081
	20	1.68119	1.7144	1.85801	1.37708	1.37708	1.34384	1.6509	1.45558	1.12985	1.18214	1.20253	1.00191	1.25334	1.1003	1.08957	1.08542

## Sheet: Fig. 5
Fig. 5b	Quantification of Fig. 5a. MET colocalization with EEA1, Rab11, or LAMP1 were quantified by the Spot function using Imaris.
	Graphs were plotted and statistical calculations were performed in Prism 8.
	Colocalization of MET with EEA1 (%)
		siCtrl						siZEB1
	Images (n≥4 cells per image)	1	2	3	4	5	6	1	2	3	4	5	6
	HGF pulse (min)
	0	3.24324	4.98753	6.60661	15.869	19.0608	10.2564	3.24324	4.98753	6.60661	15.869	19.0608	10.2564
	10	54.4379	36.3128	49.0446	46.0317	43.5484	55.7692	54.4379	36.3128	49.0446	46.0317	43.5484	55.7692
	30	34.0807	42.5743	48.3871	46.875	40.3361	42.6667	34.0807	42.5743	48.3871	46.875	40.3361	42.6667
	Colocalization of MET with Rab11 (%)
		siCtrl						siZEB1
	Images (n≥4 cells per image)	1	2	3	4	5	6	1	2	3	4	5	6
	HGF pulse (min)
	0	6.30631	5.48628	5.70571	13.8539	17.6796	10.2564	6.26506	9.96885	5.24476	9.62567	4.98221	11.5578
	10	27.2189	28.4916	31.8471	42.0635	37.0968	55.7692	12.0833	4.95627	9.52381	3.2491	11.4286	7.01754
	30	25.1121	18.3168	26.6129	24.2188	32.7731	42	29.0698	15.3191	64.3902	25.7143	30.5485	32.5452
	Colocalization of MET with LAMP1 (%)
		siCtrl						siZEB1
	Images (n≥4 cells per image)	1	2	3	4	5	6	1	2	3	4	5	6
	HGF pulse (min)
	0	9.60699	11.2	6.52174	7.85714	10.1852	6.33484	8.55263	8.77193	6.96203	12.5	10.917	9.7561
	10	18.6047	20	18.4615	21.6667	27.5362	23.9819	9.79381	5.8309	13.5211	9.42408	9.61039	5.23256
	30	28.4722	36.2069	21.1268	25.6098	31.9527	40.1361	12.5	13.0252	11.2583	6.12245	8.28025	17.3913
Fig. 5c	Representative western blots: Samples of cell lysate were run through 3 different SDS-PAGEs. Blots were sliced and probed with different antibodies.
Fig. 5c	Densitometric values of MET band intensities normalized to β-Actin, quantified by ImageJ and expressed as a percentage of the initial amount.
	Graphs were plotted and statistical calculations were performed in Prism 8.
	Normalized MET
		siCtrl			siZEB1
	Biological replicates	1	2	3	1	2	3
	HGF pulse (h)
	0	109.808	72.6168	117.575	103.811	98.0064	98.183
	0.5	100.392	81.7431	106.302	80.3854	93.7917	115.668
	1	55.1284	53.2635	83.4892	104.228	50.3665	93.6016
	2	50.6759	42.2724	34.6489	48.5223	42.6554	75.7065
	4	26.9121	27.2058	31.9435	37.3924	55.2322	65.5652
	6	13.5882	9.64084	10.1507	33.6089	60.6232	61.0453

## Sheet: Fig. 6
Fig. 6b	Fraction of total CTxB that co-localizes with GM130, a Golgi marker, in each cell were quantifyied using Fiji.
	Graphs were plotted and statistical calculations were performed in Prism 8.
	Fraction of CTxB that co-localized with Golgi
	Cells	393P-Vector	393P-ZEB1
	1	0.41	0.811
	2	0.003	0.9
	3	0.301	0.6
	4	0.2	0.63
	5	0.233	0.27
	6	0.194	0.42
	7	0.122	0.37
	8	0.05	0.76
	9	0.001	0.58
	10	0.149	0.47
	11	0.174	0.56
	12	0.311	0.51
	13	0.02	0.612
	14	0.157	0.66
	15	0.069	0.68
	16	0.184	0.733
	17	0.133	0.665
	18	0.06	0.863
	19	0.1	0.687
	20	0.001	0.711
	21	0.07	0.8
	22	0.225	0.264
	23	0.006	0.482
	24	0.018	0.444
	25	0.399	0.6
	26	0.317	0.19
	27	0.168	0.91
	28	0.228	0.414
	29	0.137	0.336
	30	0.119	0.312
	31	0.146	0.367
	32	0.08	0.299
	33	0.1	0.258
	34	0.41	0.375
	35	0.05	0.452
	36	0.06	0.396
	37	0.21	0.404
	38	0.29	0.307
	39	0.26	0.295
	40	0.11	0.389
	41	0.141	0.314
	42	0.081	0.492

## Sheet: Fig. 7
Fig. 7a	Alexa 568-labelled Tfn and DAPI signal intensities (Y axis) on lines drawn from the PM inwards (X axis) in cells were quantified using Fiji.
	Graphs were plotted and statistical calculations were performed in Prism 8.
	Average pixel intensity
	344SQ_miR-CTL
		Tfn-A568																										DAPI
	Cells	1	2	3	4	5	6	7	8	9	10	11	12	13	14	15	16	17	18	19	20	21	22	23	24	25	26	1	2	3	4	5	6	7	8	9	10	11	12	13	14	15	16	17	18	19	20	21	22
	Distance (µm)
	0	3.46667	7.13333	4.06667	3	14.6667	5.33333	7.6	3.6	8.6	14.2667	2.06667	5.53333	5.46667	3.33333	4	5.46667	14.2667	5.2	7.33333	6.2	3.13333	15.2	2	6.2	10	2.66667	1.26667	0.933333	1.46667	1.2	11.1333	6.93333	7.26667	7.06667	7.53333	3.33333	3.46667	4.66667	3.06667	3	3	7.26667	7.73333	7.13333	11.5333	1	1.6	4.13333
	0.11807	3.53333	6.66667	2.86667	3.6	16.6	6.13333	8.06667	3.13333	6.86667	13.4	2.06667	6.6	6.8	3.66667	3.86667	5.46667	16	6.73333	6.13333	8.33333	3.2	10.7333	2.06667	8.53333	10.5333	2.73333	0.866667	1.06667	1.26667	1.46667	10.5333	6.93333	7.13333	6.93333	7.73333	3.46667	3.26667	5.06667	2.8	3	3.06667	7.26667	8.06667	7.33333	11.6667	1.13333	1.26667	3.46667
	0.23615	3.73333	7	5.8	3.86667	16.8	7.4	10.8667	6.06667	8.2	15.9333	2.2	7.66667	8.13333	3.8	4.26667	4.8	12.8667	6.93333	5.86667	9.06667	3.26667	7.86667	2	10	8.8	2.6	1.06667	0.933333	1.46667	1.2	9.66667	6.8	7.46667	7	7.93333	3.4	3.33333	6.4	3.13333	3	2.93333	7.4	8	7.4	12.2667	0.933333	1.46667	3.66667
	0.35422	4.6	5.26667	8.06667	3.86667	17.9333	7.13333	9.86667	9.66667	8.86667	15.2667	3.33333	9	10.2	3.66667	4.53333	5.73333	11.8667	8.53333	6.66667	11.2667	3.2	6.86667	2.13333	7.53333	5.6	2.86667	1.26667	1.13333	1.13333	1.33333	9.06667	6.8	7.6	7	7.73333	3.13333	3.26667	8.46667	2.93333	3.06667	2.93333	7.13333	8.73333	7.2	12.2	1.26667	1.6	5.06667
	0.47229	3.26667	6.26667	13.1333	3.13333	18.2	10.4	13.2	11.4667	11.6	15.8667	3.6	10.8667	10.9333	4.13333	4.26667	8.73333	15.4	12.4667	7.33333	9.46667	3.2	6.93333	2.06667	5	4.93333	2.13333	0.866667	1.06667	1.33333	1.06667	8.26667	6.93333	7.66667	7	8	3.13333	3.2	7.93333	3	3.06667	2.86667	7.53333	10.2	7.13333	11.6	1.33333	1.26667	7.46667
	0.59037	3.06667	10.7333	10.6	4.66667	21.6	14.1333	16	12.6	17.0667	18.6	2.8	10.8	10.3333	4.26667	5.86667	9.26667	20.2	20.1333	8.2	8.06667	3.13333	8.26667	2.13333	4.33333	5.6	2.06667	1.33333	1.13333	1.46667	1.4	8.33333	7	7.86667	6.8	7.26667	3.13333	3.26667	6.33333	2.93333	2.86667	2.93333	7.53333	12	7.26667	10.8667	1.2	1.26667	7.4
	0.70844	3.66667	13	6.26667	7.86667	23.2667	15.4	20.4	11.4	17.0667	16.4667	2.86667	11.6667	8.8	4.53333	6.33333	11	21.8	28.2	12.2	8.46667	3.6	8.4	2.13333	4.86667	7.26667	2	0.8	1.06667	1.6	1.26667	8.2	6.86667	8.2	7.2	7.06667	2.93333	3	5.06667	3.2	3	2.93333	7.4	11.5333	7.26667	9.33333	1.33333	1.4	6.13333
	0.82652	4.26667	22.4	4.53333	12.2	27.9333	14.8	21.9333	12.8	18.6667	11.2	3.06667	11.1333	7.66667	4.06667	6.8	9	22.0667	35.2	13.9333	7.73333	3.86667	7.13333	2.06667	5.2	12.0667	2.13333	1.26667	0.933333	1.26667	1.66667	7.66667	7	7.86667	7.06667	7.26667	3.06667	3.13333	4.13333	3.06667	3.2	3	7.33333	10.7333	7.33333	8.13333	1.2	1.53333	5.06667
	0.94459	2.2	18.5333	4.6	15.6667	33.1333	13.6	25.1333	14.5333	19.2	11.4	3.66667	11.2	7.2	4.46667	7	8	29.0667	30.2667	14.3333	5.2	5.4	11.3333	2.4	5.46667	17.4	2.4	0.933333	1.2	1.33333	1.06667	7.66667	7.26667	7.8	7.13333	7.2	2.93333	3.13333	3.86667	2.93333	2.66667	3	7.26667	10.4	7.33333	7.86667	1.13333	1.13333	4.2
	1.06266	5.2	8.4	5.8	16.7333	35.1333	14.0667	31.2	21.4667	21.8667	11.1333	5.33333	10.8	7.46667	4.66667	7.4	5.46667	29	28.8667	13.1333	4.4	7.93333	14	2.13333	7.73333	20.5333	1.93333	1	1	1.4	1.06667	7.53333	7.06667	7.86667	7	6.73333	3.13333	3	4	3.06667	2.93333	3	7.4	10.1333	7.26667	7.66667	1.13333	1.53333	4.6
	1.18074	11.4667	26.2	7.26667	11.0667	32.6667	18.1333	33.8	35.1333	32.7333	10.7333	6.6	12.4667	8.86667	4.66667	7	5.46667	24.9333	28.3333	13.2667	4.93333	7.2	17.3333	2.4	9.13333	23.7333	2.66667	1.26667	0.866667	1.46667	1.33333	7.33333	6.93333	7.66667	7	7.13333	3.2	2.86667	4.06667	3	2.73333	3.13333	7.4	10.4667	7.2	7.33333	1.33333	1.06667	4.8
	1.29881	13.8667	31.6667	5.53333	8.26667	30.2	35	36	51.6667	37.4	10.6667	8.2	16.4667	9.26667	6.66667	6.93333	4.73333	22.8	28.2667	11.8667	7.6	5.2	18.5333	2	8.06667	30.4667	4	1	1.13333	1.53333	1.53333	7.6	6.93333	7.86667	7	7.06667	3.06667	3.13333	3.86667	3	2.93333	2.86667	7.26667	10.2	7.2	7.26667	1.2	0.8	6.13333
	1.41688	7.6	32.8	7.93333	14.0667	29.4667	56.5333	29.3333	51.2	35.8	13.4	8.4	21.8	8.4	11.7333	6.86667	3.86667	21.2	26.2	11.0667	11.4	5.46667	22.0667	2.26667	7.13333	41.8667	4.66667	1	1	1.4	1.66667	7.33333	7.13333	7.4	6.86667	7	3.2	3.13333	3.86667	2.93333	3.26667	3	7.26667	9.2	7.2	7.26667	1.13333	1.4	6.46667
	1.53496	4.66667	19.0667	22.4667	21.4	28.5333	63.0667	21.6667	38.4667	35.1333	17.2667	8.26667	25.2	8.13333	17.7333	8.2	3.73333	19.6	25.8667	13	16.1333	5.66667	24.4667	2	6	45.9333	6.2	1.13333	0.866667	1.4	1.26667	7.4	6.86667	7.73333	7	7	3.13333	2.93333	3.73333	3.06667	2.73333	2.93333	7.2	8	7.13333	7.26667	1.26667	1.46667	5.6
	1.65303	6.86667	15.6	28.5333	28.2	25.0667	65.4	18.4	29.5333	32.9333	17.4	11.0667	28.8667	9.6	21.8	10.4667	3.93333	19.4667	33.4	13.4	18.6	7.53333	25.5333	2.73333	6.73333	40.9333	10.4667	1.2	1.06667	1.13333	1.4	8.26667	7	8.33333	7.13333	7.13333	3	3.2	4	2.93333	2.8	3.13333	7.2	7.6	7.2	7.46667	1.06667	1.26667	4.4
	1.7711	19.2667	13.5333	26.4667	24.8	20.0667	69.0667	19.4	24.0667	32.1333	15.7333	13.2667	33.1333	10.4667	20.8667	11.2667	4.73333	25.1333	40.1333	11.8667	15.8667	13.4	18.4	4.73333	7.33333	37.4667	17.7333	1.26667	0.866667	1.4	1.26667	8.26667	7.33333	10.1333	7	6.8	3.06667	3.26667	4.06667	3	3.06667	2.93333	7.33333	7.4	7.33333	7.26667	1.2	1.53333	4.8
	1.88918	27	17.4667	22	17.8	16.6	66.8	21.2	24.6	31.8	17.1333	16.8667	34.6	11	19.1333	12.9333	5.2	31.6	39	11.4667	11.4	18.6	14.7333	7.26667	9.66667	30.2667	31.1333	0.8	0.866667	1.66667	1.06667	7.2	7.2	10.2	7	7.26667	3.26667	3.13333	3.66667	2.86667	2.8	2.86667	7.26667	7.66667	7.53333	7.4	1.26667	1.33333	5.66667
	2.00725	21.0667	32.9333	19.4667	15.3333	21.4	54.9333	22.8667	29.0667	26.3333	20.4	23.5333	28.7333	9.13333	16	14.6	5.53333	34.4	38.8667	8.73333	9	20.6	14.5333	6	10.8	19.2667	49.6	1.46667	1.33333	1.6	1.33333	6.93333	6.93333	9.8	7.06667	7.2	3.26667	3.73333	3.6	2.93333	2.93333	2.86667	7.06667	7.26667	7.26667	7.2	0.933333	0.866667	6.46667
	2.12533	26.6667	34.1333	20.0667	22.2	25.2	35.6667	23.8667	34.0667	28.7333	23.8	32.9333	27.0667	7.73333	12.8667	14.7333	5.66667	41.8667	42.4	10.4667	6.6	22	22.3333	5.53333	9.4	14.3333	61.2	1.13333	0.866667	1.26667	1.8	7.13333	7.46667	8.46667	6.93333	7.06667	3.13333	4.33333	3.6	2.93333	3.06667	3.06667	7.06667	7.53333	7.26667	7.2	1.13333	1.13333	7.33333
	2.2434	21.5333	31.4667	17.4667	24.7333	27.9333	33.6667	29.8667	28.2	31.4	24.6667	42	28.5333	7.73333	10.4667	15.4667	5.73333	51.7333	43.6667	12.4	8.06667	27.1333	30.1333	6.2	8.33333	15.2	64.6667	0.933333	0.933333	1.86667	1.46667	7.2	7.13333	8.2	7.13333	7.46667	3.33333	4.93333	3.33333	2.86667	3.06667	2.93333	7.2	7.4	7.33333	7.13333	1.26667	1.2	7.66667
	2.36147	20.7333	41.1333	17.8	17.2	31.5333	37.8667	33.1333	20.7333	32.3333	27.8667	41.6667	33.8	7.53333	9.13333	17.8667	6.86667	60.1333	53.2	15.1333	8.46667	40.9333	32.6667	7.4	8.73333	14.3333	53.7333	0.933333	1.26667	1	1.2	6.73333	7.2	8.13333	7.26667	7.26667	4.33333	4.46667	3	3.06667	2.93333	3.13333	7.06667	7.33333	7.4	7.33333	1.06667	1.26667	8.26667
	2.47955	31.5333	54.1333	26.8	15.5333	35.9333	46.4	31.7333	21.9333	31.6	29.0667	33.3333	37.6667	7.46667	8.26667	20.3333	5.6	69.2667	57.7333	18.6	9.2	46.7333	33.2667	7.06667	8.93333	9.4	28.6667	1.13333	1.13333	1.4	1.73333	6.86667	7.33333	8	7	7.86667	4.46667	4.06667	3.53333	3	2.86667	3.06667	7.33333	7.33333	7.2	7.26667	1.26667	1.33333	8.8
	2.59762	23.4667	71.6667	26.0667	18.2667	38.8	49.9333	25.4667	25.5333	33.3333	30.6667	24.7333	38	7.66667	8.13333	22.0667	5.4	77.3333	56.8667	21.5333	11.6667	56.6	29.4	8.93333	7.06667	7.13333	21.4	1	1	1.66667	1.26667	7.33333	7.26667	8.13333	6.86667	8.2	5	3.93333	3.73333	3.06667	2.86667	3.06667	7.26667	7.2	7.13333	7.4	1.46667	1.06667	9.2
	2.71569	38.4667	68.4667	21.4667	22.7333	35.5333	38.6667	23	29.0667	32.6667	27.4	18.0667	34.7333	7	8.86667	22.0667	3.86667	81.2667	47.1333	23.0667	14.2667	62.9333	30.8	14.6667	7.46667	9	19.4667	1	1.66667	1.33333	1.33333	7.06667	7.2	9.06667	7.13333	8.33333	5	3.4	3.6	3	2.66667	2.93333	7.13333	7	7.4	7.06667	1.2	1.46667	9.46667
	2.83377	31.7333	51.8	18.2	26.8	35.8	26	21.6667	29.0667	33.8	24.5333	18.2667	30.6	6.86667	10.4	27	4.46667	71.4	41.8	22.2667	14.6667	68.9333	27	20.5333	9.26667	11.8	23.2667	1.33333	1.4	0.933333	1.33333	7.13333	7	9.8	7.13333	7.93333	5.6	3.26667	4.13333	3.06667	2.86667	3.06667	7.06667	7.26667	7.33333	7.2	1.26667	1.06667	9.73333
	2.95184	18.9333	42.2	15.4	23.1333	32.2667	22.0667	26.8	34.6	32.2	20.9333	24.4667	28.3333	8.2	10.3333	39.6667	5.8	59.4667	47.2	18.6	15.1333	66.3333	26.2667	21.8	12.2667	14.1333	38.2	0.666667	1.73333	1.66667	1.4	7	7.46667	10.0667	6.93333	7.66667	4.86667	3.33333	4.33333	2.93333	3.06667	3	7.2	7.26667	7.2	7.13333	1.26667	1.26667	11.1333
	3.06991	9.26667	68.8667	13.4667	21.4667	36.9333	27.6667	35.6667	49.6	31	23.8667	31.9333	29.8667	10.5333	11.4667	53.4	4.4	52.5333	51.2	21.6	12.5333	60.3333	31.5333	18	10.2667	11.9333	50.2	0.733333	1.4	1.26667	1.8	7.06667	7.8	9.26667	7.06667	8	4.66667	3.26667	4.53333	3	2.86667	3.06667	7	7.26667	7.6	7.2	1.13333	1.46667	11.7333
	3.18799	9.46667	73.2667	11.7333	22.6	47.1333	36.0667	45.4	65.2667	31.2667	30.6	37.8	29.8	11.5333	11.9333	58.2	4.66667	43.8	46	23.4667	9.06667	59.3333	31.3333	14.9333	7.6	15.9333	48.4667	1.13333	1.33333	1.4	1.53333	7.46667	7.4	8.4	7.2	7.53333	4.2	3.13333	5.13333	2.86667	2.8	3.06667	7.13333	7.66667	7.2	7.33333	1.2	1.33333	11.4667
	3.30606	11	57.4667	15.8667	18.0667	50.7333	43.3333	55.1333	63.7333	35.3333	41.2	34.8667	32.9333	12.6	12.6	58.6	4.8	40.4	35.8	24.2	8.86667	71.8	32.9333	10.8667	6.66667	26.4667	44.1333	0.733333	1.73333	1.53333	1.2	7	7.46667	7.93333	7	7.53333	4.46667	3.53333	5.93333	3	2.73333	3.13333	7.06667	7.6	7.26667	7.4	1.2	1.2	8.93333
	3.42414	16.3333	41.4667	10.7333	17.2	50.2667	48.7333	52.5333	48.9333	39.4	41.2	30.9333	37.6	12.0667	12.8	60.4667	4.66667	39.9333	30.4	19.4667	12.1333	82.1333	36.6	8.53333	8.4	34.5333	48.9333	1	1.06667	1.6	1.46667	7.26667	7.26667	7.8	7.13333	7.2	4.06667	4.6	5.86667	3.2	2.93333	2.86667	7.13333	7.53333	7.33333	7.4	1.33333	1.6	6.53333
	3.54221	21.5333	26.3333	17.3333	30.6667	51.2	46.6	44.8667	39.8667	43	36.2	36.6667	35.2	12.2667	14.1333	67.4	4.8	43.7333	36.6	15.4667	16.1333	87.9333	35.8667	7.73333	8.6	34.3333	46	1.13333	1.2	1.33333	1.73333	6.93333	7	8.2	7.4	7.53333	3.53333	5.2	5.53333	3.06667	2.93333	3	7.4	7.8	7.2	7.13333	1.26667	1.33333	6.26667
	3.66028	28.6667	23.1333	21.6667	33.2667	50.2667	44.4	43.3333	40.8667	43.3333	32.6	46.8667	32.9333	15.4	14	73.8	5.2	54	39.8	11.8	20.3333	74.5333	30.1333	12.6	6.73333	32.2667	40.4667	0.933333	1.4	1.4	1.66667	7.06667	7.53333	8.13333	7.4	7.73333	4	4.73333	5.86667	3.06667	3	3.13333	7.2	7.66667	7.46667	7.26667	1.4	1.4	5.6
	3.77836	31	34	18.8	25.7333	47.8667	39.7333	45.8	41.8	42.7333	27.4667	56	31.6667	18	14.3333	76	6.66667	63.2	34.9333	8.86667	25.3333	63.2	30.6667	16.7333	8.53333	26.7333	41.4667	1.2	0.933333	1.53333	1.53333	7.13333	7.53333	8.13333	7.2	7.53333	3.8	4.46667	6.93333	3.06667	3.06667	3	7.2	7.6	7.26667	7.26667	1.2	1.33333	5.86667
	3.89643	22.2667	38.8667	14.5333	35.4	40.8	42.4667	47.8	43.1333	45.8	28.4667	64.9333	31.3333	17.7333	17.5333	65.7333	11.1333	64.4	25.5333	9.53333	32.6	51.6667	31.5333	17.5333	9.73333	20.8	48	0.866667	0.866667	1.06667	1.26667	7.06667	7.8	8.46667	7.46667	7.53333	4.06667	3.66667	8.2	3	2.8	2.93333	7.2	7.46667	7.33333	7.46667	1.6	1.53333	5.73333
	4.0145	12.8667	31.2	19.6	48.9333	33.5333	46.3333	47.3333	43	46.3333	29	84	30.8667	15	17.0667	58.9333	16.8667	68.4667	22.6	8.06667	43.0667	54.6	36.1333	13.3333	10.9333	19.3333	60.6	1.33333	0.866667	1.46667	1.4	7.33333	7.66667	7.73333	7.93333	8	3.8	3.13333	9.6	3.13333	2.93333	3.13333	7.26667	7.66667	7.2	7.13333	1.6	1.6	4.93333
	4.13258	21.0667	21.0667	14.4	52.8	33.8667	41.2	44.4	44.6	51.6	31.7333	101	30.0667	13.1333	14.9333	44.8	16.4	63.2667	23.7333	8.6	45.2667	68.8	40.2667	14.5333	9.26667	20	63.4	0.866667	0.8	1.46667	1.13333	7.26667	8	7.73333	8.2	7.73333	3.6	3.13333	11.2	3.06667	3.13333	2.8	7.33333	7.53333	7.26667	7.4	1.33333	1.46667	4.4
	4.25065	26.8667	21.0667	20.2667	62.0667	33	37.6667	42.7333	48.6	55.1333	38.2	107	29.2	12.8667	13.6	37.3333	14.2	54.7333	24.9333	10.5333	33.6	80.6	44.1333	15	8.6	21.4	61	0.8	1.13333	1.33333	1.33333	7	7.93333	7.53333	9	7.66667	4.26667	3.13333	11.5333	3.06667	3	3.06667	7.2	7.93333	7.4	7.33333	1.53333	1.73333	4.46667
	4.36872	42.6	27.0667	29.0667	69.9333	30.6667	35.7333	38.8667	49.1333	51.3333	40.7333	90.9333	29.0667	15.3333	14.3333	35.8667	11.2667	49.3333	29.2	14.8	24.4	87.2667	46	15.9333	9.2	22.0667	63.2	0.8	0.933333	1.33333	0.866667	7.13333	8.4	7.86667	9	7.6	4.8	3.2	11.4	3.53333	3.13333	3.06667	7.33333	7.6	7.06667	7.46667	1.53333	1.6	5.06667
	4.4868	65.7333	31.1333	40.6667	68.5333	32.4	31.6	30.6	52.0667	46.4	45.4667	69.6	30.4667	20.2667	17.4667	40.6667	8.46667	56.5333	35.1333	19.3333	32.3333	82.2667	46.1333	14.4	12.6	20.6667	61.2	1	0.733333	1.66667	1.06667	6.93333	9.4	7.4	8.4	8.13333	5	3.06667	12.9333	3.86667	2.93333	3	7.26667	7.86667	7.2	7.2	1.46667	1.53333	5.33333
	4.60487	50.9333	42.8667	38.8667	60	38.2667	26.0667	28.8	54.4667	42.9333	44.2	64.8667	33.1333	26.1333	19.2667	56.7333	6.93333	70.5333	36.0667	17.0667	34.7333	74	43.7333	13.2	15	21.7333	53.6	1.2	1.06667	1.4	2.26667	7.13333	9.4	7.66667	8	8.6	5.33333	3.06667	12.7333	4.53333	3.2	3.06667	7.46667	7.93333	7.53333	7.4	1.8	1.73333	5.46667
	4.72295	26.3333	49.1333	22.5333	77.8	44.1333	24.5333	31.4667	56.5333	40.8	49.5333	75.0667	27.6667	31.2667	20.4	74.4667	11.5333	85.2667	33.3333	23.9333	34.6	62.4667	52.6	14.4667	14.2667	26.6667	46.9333	0.8	1.26667	1.33333	2.6	7.53333	9	7.4	8.2	8.66667	5.26667	2.93333	11	5.53333	2.86667	2.93333	7.4	8	7.33333	7.46667	1.73333	1.8	5.13333
	4.84102	19.9333	45.0667	15.6	83.1333	46.2	33.9333	32.4	66.4667	48	54.0667	90.1333	25.6667	31.2667	19.4667	101.867	10.8667	82.2667	26.8	32.2	25.6	64.3333	76.1333	19.1333	16.4	37.6	51.3333	0.933333	1.13333	1.4	1.93333	7.06667	9.33333	7.4	8.2	8.86667	4.93333	2.93333	9.2	6.06667	3.13333	3.46667	7.53333	7.66667	7.2	7.13333	1.33333	1.93333	4.33333
	4.95909	36.4	64.0667	19.8667	98.0667	48.5333	46.9333	28.8667	79.6667	50.6667	62.6667	95.4	30.0667	27.4	20.0667	116.667	9.06667	75.3333	25.2	37.4	18.2	64.8667	110.267	21.0667	22.9333	46.5333	72.3333	0.933333	1	0.933333	1.2	7.4	9.53333	7.53333	8.46667	9.53333	5.66667	3.13333	8.06667	5.66667	3.06667	3.26667	7.6	7.6	7.13333	7.53333	1.86667	2.2	4.6
	5.07717	26.5333	81.6667	20.6667	84.9333	54.2667	57.8667	27.0667	88.3333	40.3333	65.5333	85.2667	35.5333	22.8	20.8	123.4	7.13333	68.1333	30.8667	36.4	18.2	68.4	115.933	20.2667	30.9333	53.9333	90.3333	1.13333	1	1.66667	1.73333	7.06667	10.6667	7.8	8.46667	10.8	5.46667	3.2	7.46667	5.33333	3.46667	3.33333	7.33333	7.93333	7.13333	7.46667	2.2	2	5.26667
	5.19524	21.5333	66.7333	20.7333	100.8	50.2	63.1333	31.4	95.1333	36.1333	70.0667	74.8667	34.6	19.1333	21.6	129.467	7.26667	61.5333	33.4667	35.4	26.7333	73.3333	106.133	18.8667	29.9333	60	88.5333	1.06667	1.2	1.33333	1.2	7.4	10.8667	7.46667	8	11.0667	5.73333	3.13333	8.26667	4.33333	3.13333	3.26667	7.6	8.2	7.53333	7.2	2	2	5.06667
	5.31331	29	48.1333	19.9333	150.933	41.3333	55.8	36.7333	84.1333	33.7333	71.5333	80.1333	34.6667	19.2	24.8	133.467	8.73333	52	41.9333	32.6	40.4	76.4	84.2	19.4667	25.6667	66.9333	80	0.933333	0.666667	1	1.33333	7.2	10.2667	7.4	7.66667	11.2	6.06667	3.26667	8.73333	4.26667	2.93333	3	7.6	8.2	7.4	7.46667	2.2	1.73333	5.6
	5.43139	18.3333	40.1333	18.1333	151.6	32.8667	52.5333	39.2667	74.2667	37.0667	79	95.4667	35.6	21.9333	27.8667	129.333	13.9333	48.6	54.2	30.8	56.4667	65.6	81.2	16.5333	20.8	76.4	82.2	1	1	1.8	1.26667	7.13333	9.26667	7.2	7.66667	11.5333	6	3.4	9.2	4.4	3.13333	3.2	7.46667	8.06667	7.4	7.4	2.2	1.86667	6.8
	5.54946	12.1333	42.0667	17.8	111.867	27.1333	54.2	40	72.8667	36.2667	90.1333	109.067	37.2	26.2667	31.7333	120.133	22.4	57.1333	56.3333	25.7333	62.0667	54.8667	79.0667	15.6	24.6	78.9333	81.7333	0.8	1.26667	1.8	1.33333	7.66667	9.2	7.4	7.6	11	5.73333	3.66667	8.06667	4.93333	3.13333	3.2	7.8	8.33333	7.33333	7.33333	2.26667	1.93333	5.53333
	5.66753	17.1333	54	21.8667	81.2667	31	52.0667	42.2667	71.5333	37.0667	94.9333	118.133	37.4	29	34.9333	119.467	27.1333	56.8667	49.6	26.4	56	52.8667	81	17.2	33.6667	78.3333	85.6	0.933333	0.733333	1.4	2.2	7.66667	9.33333	7.66667	7.06667	10.4667	6.6	3.6	6.13333	5.26667	3.26667	3.26667	7.53333	8.2	7.73333	7.8	2.53333	2.26667	4.2
	5.78561	22.3333	60.8667	16.8667	71.8667	38	55.5333	55.5333	62.1333	36.8	87.8667	124.667	35	31.4	36.6	126.867	25	59.9333	46.8667	32	65.9333	54.8667	81.9333	19.0667	44	77.1333	86.8	1	0.866667	1.33333	1.33333	7.2	8.93333	7.6	7.46667	10.3333	6.46667	3.46667	5.4	4.8	3.13333	3.06667	7.73333	8.53333	7.53333	7.66667	2.93333	2.13333	3.53333
	5.90368	27.1333	45.3333	14.8667	68.4667	38.4667	67.8	50.6667	58.6667	43.3333	84.3333	126.6	36.2667	31.4	37.8	122.467	21.8667	63.8667	38.4	38	81.1333	58.2	78.7333	19.2	45.8	79.8667	84.1333	1.4	1.46667	1.6	1.4	7.26667	9.26667	7.6	7.4	10.8667	6.86667	3.46667	6	4.93333	3.33333	3.66667	7.86667	8.33333	7.46667	7.6	2.66667	3.06667	3.2
	6.02176	31.4	45.4667	16	50.6	37.0667	85	38.4667	51.6	43.3333	87.6	126.667	42	30.8667	40.0667	103.733	23.4	66.5333	30.4	38.6667	88.4667	68.4667	73	18	38.8	74.6	76.8667	1.26667	1	1.73333	1.6	7.73333	9.33333	7.8	7.53333	12.1333	6.8	3.86667	7.73333	4.46667	3.33333	3.53333	7.66667	8.53333	7.33333	7.6	3.06667	3.33333	3.93333
	6.13983	31	34.2	16.3333	57	41	86.2667	31.9333	51.4	40.6	92.8667	130.667	45.9333	33.3333	40.6	86.4667	25.0667	63.5333	28.0667	37.5333	88.4	82.6667	65.0667	19.0667	31.0667	68.7333	75.6	0.666667	0.866667	1.4	1.66667	7.66667	9.6	7.66667	7.53333	13.8	6.6	3.93333	10.2667	4.13333	3.06667	3.33333	7.73333	8.33333	7.46667	7.66667	3	3.86667	3.93333
	6.2579	37.2	21.2667	16.1333	66.4	46.3333	68.6	30.4	53.6667	37.6	95.8667	131.533	45.6667	32.4	42.2	77.9333	22.5333	53.1333	26.2	32.6667	99.3333	98.6	61.4	21.4667	30.6	59.4667	80.6	0.8	0.866667	0.866667	2.2	7.86667	10.4667	7.66667	7.2	16.4667	8	4.53333	11.5333	4.33333	3.73333	3.6	7.93333	9	7.33333	7.46667	3.06667	4.2	3.73333
	6.37598	32.4667	16.6	14.8	99.6667	53.8	60.2667	39	50.5333	36.3333	95.8667	128	45.2	28.4667	40.0667	74.5333	19.6667	50.2	25.7333	34.4	125.533	101.867	58	22.4	29.3333	56.1333	79.0667	1.26667	1.06667	1.13333	2.4	8.06667	11.2667	8	7.8	19.7333	7.4	4.53333	10.2667	3.8	4	3.26667	8.06667	9.73333	7.6	7.73333	3.8	3.66667	4.06667
	6.49405	26.5333	26.7333	10.6667	126.2	56	55.1333	39.8	44.8667	35.0667	95.3333	124.133	44.2667	25.6667	42	76.8667	19.8	61	22.8	34.8667	135.067	97.7333	64.3333	19.3333	29	56.6667	77.8667	0.8	1.33333	1.53333	2.66667	8.13333	12.1333	7.66667	8.13333	24.0667	7.6	4.6	9.86667	4	3.2	3.6	7.86667	9.66667	7.6	7.53333	3.8	4.2	4.86667
	6.61212	26.3333	39	15.2	119	61.8667	53.8	42.4667	39.7333	37.6	82.7333	114.533	44.7333	24.6	45.6667	82.6	26.4	74.9333	23.8667	35.4667	121.4	95.2	72.7333	27.0667	36.4	55.0667	74.1333	0.933333	1.26667	1.4	5.06667	7.93333	11.6	7.93333	7.66667	28.2	8.4	5.06667	8.66667	4.06667	3.4	3.73333	8.06667	9.86667	7.33333	7.66667	4.33333	4.13333	4.8
	6.7302	31.8667	33	21.5333	112	61.4	50.0667	50.7333	40.2667	39.4	85.8	106.467	47.6667	24.6	45.8	80.2667	32.6667	88.9333	28	31.6667	114.133	83.9333	74.4667	38.9333	38.6667	55.1333	93.8667	1.33333	1.33333	1.93333	7.26667	8.53333	12.0667	8.13333	8.06667	29.8	9.2	5.6	7.66667	4	3.86667	4.13333	8.26667	10.4	7.66667	7.66667	5.4	3.46667	5.53333
	6.84827	32.1333	34.6667	29.4	100.333	53.2667	57	62.7333	40.8667	39.7333	95	109.267	51.2	27.6	45.9333	73.0667	36.2667	101.733	32.7333	26.3333	100	77.9333	70.9333	51.2667	35	57.6667	116.133	2.06667	1.6	1.4	10.2	8.93333	12.8	8.2	7.93333	30.1333	10.6	6.13333	7.46667	4.53333	3.8	4	8.53333	11.0667	7.66667	7.8	6.26667	3.6	7.13333
	6.96634	29.8	57.0667	21.4	88.5333	47.4	62.4667	69.8667	58.9333	38.5333	105.6	118.133	49.2667	37.0667	45.7333	71.7333	35.6	110.533	35.6	25.6667	87.2	80.6	64.0667	43.8	36.8667	53.1333	119.8	1.66667	2.6	1.33333	13.8667	8.93333	12.4667	8.2	8.2	30.8667	12.4667	7.4	7.26667	4.86667	4	4.2	8.53333	12.0667	7.46667	7.86667	8.06667	4.13333	7.6
	7.08442	32	61.6	17.1333	69.8667	41.2	76.4	65.8667	71.6667	42.8	123.133	112	47.8667	43.3333	48.5333	76.0667	34.8	116.4	36.4	22.8667	76.3333	84.8	58.4667	34.0667	46.6667	50.2	108.733	1.4	3.66667	1.13333	21.8	9.33333	12.5333	8.86667	8.26667	32.6667	14.4	8.26667	7.13333	5.33333	4.46667	4.53333	8.33333	13.2	7.73333	8.06667	10.7333	4.73333	10.1333
	7.20249	27.6	60.4	17.2	52.9333	36.9333	79.4	72.2	79.4	41	138.733	106.333	41.2	46	49.1333	75.2667	43.9333	113.733	36.1333	20.2667	66.6667	99.1333	59.3333	35.8	61.9333	50.4	113.8	2.46667	4	1.26667	23.4	9.66667	14.5333	9.06667	8.46667	34.4	17.4667	14	7.66667	5.26667	4.13333	4.66667	8.8	16.4667	7.8	7.86667	15.9333	5.26667	16.4
	7.32057	22.9333	76.1333	15.6	44.0667	36.3333	75.0667	65.4	88.3333	47.8667	144.733	89.9333	36.2	44.9333	43.3333	81.6667	55.9333	115.467	33.1333	19.3333	76.6667	106.2	56.2	39.6	73.9333	52.2	110.267	5.73333	4.33333	1.46667	32.8	10.4	16.6	8.8	8.13333	37.3333	25.1333	30.4667	6.86667	5.53333	4.46667	4.66667	8.86667	25.5333	8	7.86667	24.6667	5.6	21
	7.43864	19.6	57.4667	21.6667	47.9333	33.4	85.6	56.1333	86.8667	51.4	146.4	83.4	33.0667	40	38.5333	86.2	67.6	130.333	38.5333	22.3333	96	112.267	51.8667	41.9333	87.2667	50.3333	98	9.6	5.8	1.4	33.4	11.1333	20.0667	9.46667	9	42.8	37.2	44.4	6	7.2	4.53333	5.33333	9	38.9333	8.06667	8	38.4	5.8	27
	7.55671	15.7333	34.5333	32.9333	52.3333	24.1333	102.933	48.4667	82.6667	65.5333	147.4	85.0667	32	32.8	34.1333	91.7333	62.3333	125.533	44.4	20.8	107	103.533	48.6667	50.4667	103.733	48.5333	89.6667	13	4.06667	0.866667	36.8	11.7333	21.1333	10.6667	9.46667	46.2	54.6	56.6667	5.13333	11.6667	4.8	5.6	9.2	49.5333	7.86667	8.2	51.6	6.4	30.5333
	7.67479	19.2667	41.8667	37.0667	67.3333	19.8667	107	51.2667	83.5333	73.9333	145.333	93.7333	34.4667	29.2	30.4	94.0667	59.9333	109.6	53	20.9333	95.9333	76.4	50.1333	57.3333	138.067	49.2667	89.8667	17.6	1.93333	2.06667	37.8667	13.2	25.2667	12.4	9.66667	48.8667	71.2	68.0667	5.06667	17.9333	5.13333	6.2	9.6	55.4667	8	8.4	55.5333	6.86667	31.4
	7.79286	27.4667	62.9333	34.4667	76.5333	24.2	99.4667	54.2667	78.6667	83	142	98.9333	38.2	26.6	24.5333	92.1333	58.6	92.0667	48.8667	22.4667	90.9333	57.5333	50.4667	56.9333	140	47.9333	86.6	24.9333	1.46667	1.66667	49.4	17.7333	31.8667	12.3333	10.8	50.5333	82.0667	72.8	5.26667	23.2	6	6.2	10.2	60.1333	8.2	8.2	53.5333	7.13333	39.2
	7.91093	29.4667	44.2	34.2667	54.8	29.4	88.4	57.1333	79.4	79.9333	130.6	89.8667	38.8	28.4	22.0667	77.7333	59.3333	82.5333	46	22.2667	95.2667	46.5333	61.0667	47.4667	131.933	46.5333	79.7333	28.5333	1.26667	0.866667	66.4	29.9333	35.8667	14.1333	12.1333	49.8	88.8	76	4.73333	25.2667	5.93333	7.93333	10.3333	62.1333	8.26667	8.53333	51.9333	7.4	44.8
	8.02901	27.2	34.6667	27.3333	46.4667	36.2667	83.4	56.5333	83.6667	70.8	126.133	75.8	35.9333	31.6667	18.3333	66.6667	56	76	51.1333	23.4667	93.6	37.5333	68.2667	44.0667	121.8	41.8667	77.3333	31.1333	1.4	1.53333	68.7333	49	39.3333	14.0667	13.1333	49.8	95.2667	80.7333	4.66667	26.6	6.2	10.2667	11	64.4667	8.46667	8.66667	48.1333	9.26667	47.4
	8.14708	27.4	45.6	19.6	22.0667	39.1333	82.6	61	84.8667	67.2667	125.667	69.4	39.2667	33.2667	16.6	64	51.8	76.3333	55.6	29.5333	83.0667	29.4667	64.2	41.6	113.533	36.8	72.6	29.4667	1.93333	1.4	68.4	59.2	42.2	17.6667	13.0667	49.3333	102.8	83.0667	5.33333	30.1333	7.26667	14.7333	12.2	69.3333	9.2	9	45.5333	10.8	46.7333
	8.26515	19.9333	66.2	19.2	15.2	37.8	83.3333	74.4	88.4	71.8667	126.067	69.6	48.0667	31.7333	19.1333	69.9333	51.8	82.4667	45.1333	33.2	64.8	24.2667	65.5333	45.1333	104.2	34.5333	61.9333	28.7333	2.33333	2	75.6667	56	46.7333	28.7333	13.2	49.6667	118.667	82.9333	5.66667	32.9333	8.53333	18.8667	13.4	75.8	9.53333	9.26667	41.6667	12.2	46.5333
	8.38323	19	64.3333	27	21.7333	30.9333	79.0667	75.2	93.4	72.9333	120.333	77.8667	56.9333	28.9333	21	76.9333	55	89.6	37.2	31.4667	52.1333	21.8	53.3333	50.6667	100.2	35.5333	53.8	28.0667	3	2	68.6667	49.3333	48.5333	42.7333	14.4	52.2667	133.867	84.8	5.8	39.6	8.8	23.3333	14.4	75.7333	10.5333	9.46667	41.8	17.5333	50.4
	8.5013	28.5333	35.5333	25.1333	18.5333	26.6	79	68.6	88.5333	75.4667	125.933	82.4	50.1333	25	21.6	81.6667	56.0667	88.2	28.6	25.2	45.9333	21.4	51.5333	51.5333	107.6	36.6667	51.0667	28.2	3	2.4	65.4667	46.6667	54.9333	55.1333	15.4667	52.8	147.267	82.6	6.73333	48.5333	10.2	30.4	18.6	73.5333	11.2	9.93333	46.0667	23.2667	58.2
	8.61938	33.9333	17	22.1333	26.9333	23.0667	83.4667	58.1333	72.0667	71.0667	124	80.8667	40.6667	23.9333	19.4667	78.0667	50.1333	73.5333	21.2667	23.6	37.6667	19.6	49.0667	45.7333	111.467	42.0667	52.8	26.8667	3.8	3.2	75.0667	46.3333	59.1333	67.8	20.2	50.1333	150.867	71.0667	7.53333	56.3333	12.8	35.6	24.6	75.4	12.4667	9.73333	53.5333	31.6667	61.8
	8.73745	21.4	31.9333	18.8667	41.4667	17.4	78.4	57.9333	60.1333	61.8	110.933	74.4	33.6	29.2667	17.3333	67.5333	39.0667	64.0667	22.6	28.2667	35.6667	18.1333	51	42.7333	104.467	44	54.1333	30.4	9.06667	3.53333	88.7333	54.8667	59.2667	73.7333	38.6	51.0667	142.2	61.8	9.06667	60	21.3333	39.2667	33.2	85.6	13.4667	11.0667	55.0667	40.1333	64.7333
	8.85552	13.7333	33.8	22.6667	55.2	15.6667	64.9333	71.3333	63.1333	55.5333	97.3333	71.5333	38.4667	33.8667	13.5333	57.5333	27.9333	63.4667	28.0667	28.9333	32.2	18.8	55.2667	35.8	89.1333	39.9333	54.1333	32.8	29.3333	4.53333	91.2	66.8667	63.4667	73.8667	63.6	54.2667	119.333	58.1333	11.3333	55.1333	31.5333	38.2	47.6	98.6	14.8667	13.4	54.9333	49.4667	65.9333
	8.9736	18.1333	24.9333	22.3333	56.4	15.7333	67	73.8	69.9333	52.2667	81.1333	74.4	47.8	35.3333	11.8	46.7333	18.8	59.7333	35.6667	32.7333	26.9333	14.3333	55.8667	33.2667	76.5333	37.6	49.0667	34.9333	57.0667	9.26667	103.867	81.8	71.0667	75.6	73.4667	57.2667	103.533	57.9333	19.4667	59.0667	38.7333	40.2	62.8	109.667	15.6	18.2	51.4667	61.2	68.4
	9.09167	33.2	32.8	19.4	40.6667	14.8667	72.4	66.6	77.5333	56.4	66.5333	85.6	55.6	33.1333	11.6	41	14.2	57	47.8	29.8667	22.8	12.9333	46.5333	28.8667	67.2667	41.4	49.7333	36.8667	59.6667	14.9333	121.267	92.2	74.8	77.6	69.9333	60	90.8	58.8667	32.8667	66.4667	50.1333	41.6667	74.5333	117.533	15.9333	23.2667	48.0667	73.3333	74.2
	9.20974	37.5333	51.2667	25.3333	36.8	9.2	72.8667	60.9333	82.6	70.5333	57.7333	91.4667	56.3333	31.8	12	42.9333	13.8	60.5333	49.5333	36.3333	21.9333	13.5333	39.4	21.1333	60.4667	45.3333	46.3333	37.2667	53.4667	21.0667	127.867	97.7333	76.4	81.2	68.9333	60.7333	78.5333	57.4	40.9333	75	68.0667	41.6667	79.3333	119.133	18.3333	26.5333	47.6	90.3333	74.2667
	9.32782	21.0667	58.2667	19.2667	36.4	6.4	62.4667	53.3333	81.9333	81.9333	58.2667	88.1333	53.3333	28.8	11.6667	38.7333	13	66.8	42.6	45.7333	20.0667	10.6667	33.6	17.4	56.6	62.5333	50.3333	34.6	44.8667	26.8667	133.6	100.667	76.2	82	69.9333	57.6	73.2667	61.3333	46	73.5333	86.2	43.6667	85.4	116.067	22.2667	26.8	48.2667	112.667	80.0667
	9.44589	11.7333	40.0667	17.4	36.8667	5.46667	51.2667	45.6667	79	84.4667	64	77.8667	55.1333	26	9.6	34.4667	11.1333	67.7333	37.9333	50.7333	19.4	7.53333	32.1333	22.2	51.2667	68.3333	52.0667	30.7333	47.6667	34.3333	136.2	103.667	74.4	79.6	72.0667	59.8	75.0667	63.0667	59.4667	62.7333	104.667	42.6	102.467	111.4	32.0667	29.4	52.2667	132.533	76
	9.56396	13.9333	24.6667	18.3333	48.1333	5.33333	40.9333	40.8667	77.7333	72.4667	63.0667	76.8667	59.6667	24.2	9.06667	27.5333	9.93333	62.5333	33.1333	51.1333	18.2	6.86667	29.8667	32.4667	50.8	63.2	57.6	35.9333	47.4667	39.2	126.2	107.133	74.1333	82.4	76	62.4667	76.3333	64.2667	75.8	55.4667	114.8	43	122.2	105.4	49.1333	31.8	54.2	146.733	82.2667
	9.68204	23	19.0667	20.0667	52.5333	6.86667	36.2	36.6	69.3333	56.4667	50.8667	87.2667	62.3333	25.4667	7.86667	25.2	7.06667	53.0667	26.8667	45.2	16.6667	6.33333	31.9333	35.1333	41.6	56.8667	60.0667	39.4667	39.0667	36.3333	106.667	108.4	78.5333	86	79.4	72.3333	81.3333	67.3333	85.4	55.8667	113	40.2667	134.333	98.0667	64.6667	32.3333	55.1333	155	80.6
	9.80011	29.3333		10	53.4	6.93333		35	58.8667	48.5333	36.9333	87.4	61.0667	22.9333	8.06667	23.9333	5.13333	45.8667	23.7333	42.4667	16	5.33333	34.7333	25.4667	36.1333	37.0667	69.6	45.8667		37.4667	87.9333	95.6	75.4	87.3333	80.4667	83.3333	80.6667	70.6667	88.8667	53.4667	108.267	40.4667	137.933	80.8	76.4667	31.3333	55.6	157.933	84.3333
	9.91819			7.06667				34.2			28.7333	80.8					5.13333		22.8667		12.2				27.7333	21.6	62.7333			53.2667		78.6	74.2	90				68.2667		48.8		41.3333					56.0667	159.4
Fig. 7b	Tfn signal intensity in perinuclear in each cell was quantified using Fiji.
	Graphs were plotted and statistical calculations were performed in Prism 8.
	Average perinuclear pixel intensity
		344SQ
	Cells	miR-CTL	miR-200	miR-206	miR-148a
	1	29	15.8	27.7333	38.4667
	2	48.1333	16.8667	20.8667	79.4667
	3	19.9333	7.4	5.2	84.6
	4	150.933	6.38164	29.7333	20.7333
	5	41.3333	13.2662	36.4667	21.6447
	6	55.8	10.1635	36.3333	27.5627
	7	36.7333	24.9549	34.9333	37.8244
	8	84.1333	11.0054	39.5333	42.0944
	9	33.7333	16.7439	32.8667	20.6922
	10	71.5333	20.1658	48.4	31.2682
	11	80.1333	11.8104	17.5333	22.2426
	12	34.6667	12.8277	12.8667	34.8228
	13	19.2	49.4875	66	24.9606
	14	24.8	30.5551	107.2	60.4922
	15	133.467	64.252	10.1333	14.2599
	16	8.73333	73.7711	102.8	58.3469
	17	52	15.0218	23.3333	44.5463
	18	41.9333	58.4112	45.0667	31.2543
	19	32.6	90.8916	23.8	31.8684
	20	40.4	53.4545	39.4667	46.7341
	21	76.4	32.0897	38.5333	25.969
	22	84.2	2.31069	40.2	89.35
	23	19.4667	12.6474	40.2667	37.8023
	24	25.6667	6.7914	57.6667	45.6309
	25	66.9333	23.4681	47.6	70.816
	26	80	15.8902	5.02448	69.2682
	27		57.6155	22.3391	43.7477
	28		21.8475	9.46795	52.7413
	29		3.24306	35.107	47.5172
	30		5.65464	8.63791
	31		1.30181	8.54691
	32		6.42495	17.6954
	33		20.9227	20.363
	34		53.8435	3.52653
	35		21.5842	12.0815
	36		8.90349	21.5005
	37		13.3554	20.3052
	38		11.5105	5.75677
	39		3.54105	5.8412
	40		13.4706	68.7575
	41		15.7662	19.6586
	42		5.99146	21.5747
	43		5.34904	25.9942
	44		9.21092	21.1644
	45		4.93444	21.4126
	46		21.2225	45.8062
	47		33.6293	18.3829
	48		45.9344	15.2944
	49		37.1382	8.22111
	50		7.42841	6.55772
	51		12.7955
	52		52.7811
	53		28.9595
Fig. 7c	Tfn signal intensity in peripheral in each cell was quantified using Fiji.
	Graphs were plotted and statistical calculations were performed in Prism 8.
	Average peripheral pixel intensity
		344SQ
	Cells	miR-CTL	miR-200	miR-206	miR-148a
	1	13.8667	13.6667	61	22.8
	2	31.6667	3.2	23.8	7.46667
	3	5.53333	5.86667	36.2667	19.2667
	4	8.26667	39.3621	65.6	7.6
	5	30.2	24.7557	54.7333	65.8532
	6	35	21.4973	22.8	8.94717
	7	36	49.8979	27.4	14.6773
	8	51.6667	66.8129	31	16.578
	9	37.4	21.6243	56.2667	17.8898
	10	10.6667	29.079	35.8	55.2281
	11	8.2	26.6434	64.6667	48.7986
	12	16.4667	16.167	32.4	38.5812
	13	9.26667	7.55847	94.6667	43.4534
	14	6.66667	28.6076	61.8667	42.3408
	15	6.93333	11.2179	8.26667	43.1263
	16	4.73333	21.1986	48.8667	32.8686
	17	22.8	17.0217	29.8667	27.2446
	18	28.2667	32.1848	10.6	39.438
	19	11.8667	74.6423	30.8667	47.5965
	20	7.6	54.0884	115.4	20.1424
	21	5.2	15.8868	40.6	17.1312
	22	18.5333	10.9169	36.5333	38.311
	23	2	5.68196	29.4	21.8267
	24	8.06667	2.93841	28.6667	24.7315
	25	30.4667	19.2815	21.6667	19.1468
	26	4	13.2041	41.7094	31.5119
	27		9.49002	41.9107	27.6336
	28		67.5028	12.4743	7.9497
	29		39.8014	73.033	18.3461
	30		36.9088	23.833
	31		17.2466	13.6371
	32		107.808	50.2203
	33		184.041	11.3334
	34		16.844	57.607
	35		90.9117	31.8007
	36		37.7148	14.24
	37		20.1311	50.8386
	38		21.9632	84.212
	39		60.3853	15.0627
	40		10.5919	39.1527
	41		6.35558	28.7024
	42		38.1556	12.019
	43		29.0543	26.1612
	44		24.4215	5.77782
	45		31.9163	40.8771
	46		40.8164	72.5238
	47		66.2006	62.4243
	48		21.3845	19.0884
	49		29.3429	33.988
	50		11.0733	10.3713
	51		20.7704
	52		19.6325
	53		24.1881
Fig. 7d	qPCR analysis of mRNA levels of vesicular trafficking regulators in 393P cells that have ectopic expression of ZEB1 or empty vector.
	Graphs were plotted and statistical calculations were performed in Prism 8.
	Relative mRNA levels (393P_ZEB1/393P_vector)
		Biological replicates
		1	2	3
	Targets
	ZEB1	11.6449	16.0578	6.98779
	KIF13A	5.1201	4.41636	4.49028
	GLG1	3.13112	2.87564	2.68117
	AP3S1	2.48156	2.15572	2.12235
	AP1S2	2.14936	1.91908	1.81828
	SNX2	1.79278	1.52023	1.31897
	RAB13	1.55223	1.54311	1.41839
	YIPF5	1.2539	1.24441	1.14562
Fig. 7e	qPCR analysis of KIF13A and AP1S2 mRNA levels in 393P_ZEB1 cells that have ectopic expression of the miR-200b/a/429 cluster or empty vector (miR-CTL).
	Graphs were plotted and statistical calculations were performed in Prism 8.
	Relative mRNA levels
		393P_Vec						393P_ZEB1						393P_ZEB1_miR-200
	Biological replicates	1	2	3	4	5	6	1	2	3	4	5	6	1	2	3	4	5	6
	Targets
	KIF13A	1.03921	0.962273	0.946959	1.05601	1.15608	0.864995	5.3275	4.62838	9.00187	6.95969	3.82299	4.28127	1.38684	1.48295	2.15405	2.24232	1.45033	1.52224
	AP1S2	0.985719	1.01449	1.08908	0.918206	1.01914	0.981215	2.06853	1.64888	1.77978	1.92028	1.51959	1.3849	1.25674	1.022	1.23446	1.31902	1.11482	1.08375
Fig. 7g	Alexa 568-labelled Tfn and DAPI signal intensities (Y axis) on lines drawn from the PM inwards (X axis) in cells were quantified using Fiji.
	Graphs were plotted and statistical calculations were performed in Prism 8.
	Average pixel intensity
	393P_ZEB1-siCTL
		Tfn-A568																									DAPI
	Cells	1	2	3	4	5	6	7	8	9	10	11	12	13	14	15	16	17	18	19	20	21	22	23	24	25	1	2	3	4	5	6	7	8	9	10	11	12	13	14	15	16	17	18	19	20	21	22	23
	Distance (µm)
	0	5.6	7.4	9.8	24.8	7.94624	7.15379	11.6	4	2.4	6	25.6	6.6	3.6	11.2	29	12.2	4.4	1.8	19.4	4	4.8	10.4	68.8	19.8	5.8	2.25574	2.45107	3	2.2	3.4	1.4	2	1.6	1.6	1.8	1	1	1.8	2	1.8	1.2	1.6	0	0	0	0.6	0	2.4
	0.10358	3.8	10.4	11.8	40	7.17886	5.24054	7.4	4.4	1.6	5.8	59.6	11.2	5.4	17.8	44.6	13	5.2	2.8	28.2	5.4	6.4	24.6	43.2	37.8	4.6	2.55798	3.07407	3.4	3.2	3.6	1.8	1.4	1.2	1.2	1.6	1.6	2	1.4	1	1.8	1.6	1	0	0	0	1	0	2
	0.20716	4.4	15.2	10.2	71	10.5971	6.2377	8.2	4.8	4.6	8	73.2	6.8	4.8	24.6	23.4	16.4	14.6	1	44.6	8.8	22	22.4	21.6	27.8	11.6	2.1576	2.37863	3.2	3	4.4	1	1.6	1.6	1.6	1	1.8	1	1.6	1.8	1.4	1.6	2	0	0	0	0.2	0	2
	0.31074	6.2	13	10.2	137	19.6477	11.7897	4.2	10	2.6	9	99	10.6	38.8	61	18.2	12.2	31.8	4.6	47.4	10.6	22.8	44	61	18.2	32.2	2.35685	2.56501	4.6	2.8	3.2	1.8	1.2	1.4	1.4	1.8	1.2	2	1	1.6	1.2	2.8	2	0	0	0	1.4	0.2	3
	0.41432	6	18.6	35.8	147.2	35.0703	15.3565	10.4	14.8	5.6	19.2	113.8	30.2	56.2	104.4	19.8	27.8	46.8	2.6	50.2	27	50.4	43.8	79.2	16.6	45	2.61189	1.81379	3.4	3.8	3.2	2.8	1.2	1.6	1.6	1	1.4	1	1	1.6	1	2.6	1.8	0	0	0	0.8	0.2	2.4
	0.5179	7.6	22.4	49	128	41.5862	16.3023	14.2	17.8	6.8	15.4	147.2	51.8	100.6	138.8	18.4	56.2	35	7.2	73.8	47.6	83.4	89.4	112	50.2	76.2	2.52388	2.61517	4.2	7.8	3	4	2.2	1.2	1.2	1.2	0.8	1.8	2.2	1	1.6	1.4	2.6	0	0	0	1.8	1.4	2
	0.621481	21.6	32.4	52.6	116.8	49.4158	19.3408	15.6	44.4	13.6	21.2	152	100.8	88.4	169.8	14.4	90	26.6	6	78.2	54.6	115.2	89	161.8	132.6	124.2	2.45711	2.64302	5	6.2	3	4	1.2	1.6	1.6	1.4	2.4	2.2	2	2.2	1	1.4	1.2	0	0	0.2	4.4	6.6	2.6
	0.725061	34.8	24.6	67.4	98.2	61.4729	24.82	45.8	75.4	23.4	21	145.8	88.2	85	130	20.2	69.4	26	19.6	63.8	93.6	135.8	89	154.8	152.2	121.2	2.69002	2.94451	2.8	11.4	3.2	5.6	1.2	1.2	1.2	1	2	1	1.4	1	1.6	2.4	2.2	0	0	0.4	4.4	9.4	3.4
	0.828641	57.8	21.4	74.6	91.8	49.09	30.0037	61.2	80.2	23.8	38.2	116.8	106.8	67.2	78.4	37.2	61	31.2	47.4	37.6	79.2	158.4	49.8	141.4	157.8	143.6	2.84432	2.28131	8.4	11.8	3.6	10.2	2.2	1.2	1.2	1.4	1.4	1.6	1.6	1	2	1.8	1.6	0.2	0.2	0.2	6	14	3
	0.932221	57.2	21.6	85.6	134.8	34.684	30.8716	53	49.2	21.4	88.8	132.4	88.8	72.6	64.6	47.2	53	22.6	83.6	35	63.4	141.2	29.8	64.6	157.8	178.4	2.19509	2.76832	8	12	3.4	13	2.6	1.4	1.4	1.4	1.4	1.4	1.2	1	1.6	1	2	0.2	0.6	0	9.4	17	3.6
	1.0358	50.6	14.8	86.6	167.6	28.5409	32.1989	38.4	18.8	28.4	176.2	97.8	106.8	58.4	91.8	44.6	61.8	24.6	79.4	53	51.8	89	14	32.4	93.8	148.4	2.1245	2.84945	9	13.4	4.4	20.4	2	2.6	2.6	1	2	2	1	1	1.6	1.8	1.2	0	0.2	0	12.4	23.6	3.2
	1.13938	53.8	10.6	73.8	153.6	23.6008	47.474	36.8	12.4	27.4	163.6	150.6	92.6	42.2	119.4	33.2	73.8	42.2	77.4	40.2	43	59	18.8	19.4	28	100	2.59315	2.79512	10.2	13	3.6	18.2	1.8	1.6	1.6	2.2	2	1	1	2	2	1.2	1	0	1.6	0	12.2	17.6	2
	1.24296	51.2	6.4	58	113.4	26.4683	41.7231	36.6	20.8	33.4	175.4	139	143.8	28	93.4	64.6	79	34.4	80.4	36.8	33.8	66.8	28.6	21.8	14.4	93.6	2.68932	1.8682	10.4	20.6	3.8	23.4	1.6	1.8	1.8	1.6	1	1	1.6	1.6	1.4	1.2	2.6	0	1.2	0	9.2	19.2	2.4
	1.34654	41	2.8	52.8	83	23.5387	22.3903	26.4	14	37.6	155.2	147.8	228.4	19.4	47	83.6	77.8	63	89.8	27	44.6	64	21.8	23.6	10.2	87.2	2.95223	2.9197	14	20	4.4	26.2	2.2	1.4	1.4	1.8	1.8	1.6	2.2	1	1.6	2.4	1.2	0	1.4	0	10.8	16.6	2.4
	1.45012	29.6	2.4	42.2	63.8	42.7318	21.344	17.8	15.8	65	135.6	164.8	255	14.2	31.2	68.6	78	62	67.6	30.6	26.6	63.8	32.2	21	12.6	89.8	2.62337	2.92877	12.8	22.8	3	28.8	1.8	2.4	2.4	1.6	2	1.4	1.8	1.4	2	2.4	1.6	0	1.8	0.8	6.8	13.2	2.2
	1.5537	36.6	3.2	46.4	75.8	58.1713	17.7402	12.4	10.2	68.2	64.6	161.8	254.6	11	19.4	99.8	65.8	87	70.6	40	17.2	44.6	27.8	53.2	10.2	97.8	2.47865	2.64053	8.8	23.4	3	32	2	2.6	2.6	0.8	1.2	1.6	1.8	2.4	1.4	2.6	2.6	0	0.6	0.8	3.8	9.2	3.8
	1.65728	37.2	4	73	88.8	53.8858	16.9336	12.4	5.6	63.8	52.2	116	247.8	6	28.6	82	72.6	93	54.2	43.6	17	30.2	42.4	54.4	7.4	50.4	2.68269	2.03075	8.4	21.4	3	34.4	1.6	3.2	3.2	1.8	1.2	1	1.4	1.8	2.2	1	2.4	0.2	0.2	0.2	1.6	9.4	3.4
	1.76086	44.4	3.4	61.8	91.2	38.8093	20.7251	25.8	2.4	30	45.6	88.8	216.6	21.8	31.8	95.8	59.8	84	36	33	15.4	35.8	27.4	75	8.2	15.8	3.25832	2.81118	7.4	25.6	3.2	36.4	1.2	3.4	3.4	2	1.2	1.6	1.2	1.6	1.4	1.6	2.6	0.2	0.2	0.4	1.4	9.2	3
	1.86444	43	6.8	45.8	135.4	23.1984	28.0065	18.4	6	24.2	38.2	63.8	141	25.2	21.8	96	54.4	86.6	36.2	25.6	28.8	35.8	8.8	84	6	24.8	2.45373	2.64788	6	23.8	3.6	33.4	1.8	2.8	2.8	2.2	1.6	1	2	1.2	1.6	1.6	1.8	0	0.2	1.8	1	11	2.4
	1.96802	40.4	3.8	44	170.8	17.1866	35.5627	10	4	29.4	25.6	36.2	108	20.6	18.6	130.8	54.2	68.8	26.2	31.2	27.4	39	15.6	75	7.8	52.2	2.43331	2.77795	5	27.8	3.8	23.4	2	3.2	3.2	1.6	1	2	1.2	1	1	1.8	1.4	0	0	2	0.4	11.8	2.6
	2.0716	33.2	7.6	41.6	179.4	18.2069	29.1979	9.4	5.2	23.4	26.4	31.8	65	12	27	154.6	51	53.6	39	23.8	27.6	40.4	4.4	55.4	6.2	36.2	2.46924	2.07089	4.8	26.6	4.2	21	1.8	4	4	2.2	1.2	1.6	1.8	1.4	1.6	1.8	1.2	0	0.4	3.4	0.2	9.2	3
	2.17518	27.6	17.2	55	171.2	11.6056	27.5896	4.8	5.4	19.8	28	37	46.2	5.2	25.6	144.6	43.6	48.4	74.6	20.8	31	59.8	3.6	40.2	1.8	60.4	2.95021	2.56903	4.4	30.8	3.6	12.8	1.6	5	5	1.6	1.2	1.4	1.6	1.6	0.8	1.2	1.6	0.2	0.2	2.8	0.2	3.6	3.4
	2.27876	23	27	71.4	183.4	8.04991	24.6002	5.2	3.6	17.4	17.8	49.8	79.2	12.4	29.8	128.6	21.8	44.4	52.6	35.4	28.8	57.8	2	34	4.8	84.4	3.37661	2.79788	4.2	27.8	4.6	12.2	1.2	3.8	3.8	1.4	1.4	1	1.8	2.2	2.2	1	2.8	0.2	0.4	4.2	0.2	0.4	5.8
	2.38234	27.8	34	73.4	148	17.93	18.6741	10.4	3	14	26.2	68	147.4	13.8	38.4	123.6	22.4	28.2	74	40.6	30.6	82.2	1.4	35.6	3.6	91.6	2.61853	1.95888	6.2	29.6	2.8	12	1.4	4	4	1.4	1.4	1	1.4	1	1	1.6	3	0.2	0.4	4.2	0.4	2.8	12
	2.48592	27.6	43	63.2	139.8	18.7304	20.9969	8.2	3.4	14.2	29	61.6	186	22.2	23	96.8	23.2	30.4	111.8	70.6	34.8	69.2	1.8	31.6	5	64.4	2.38921	2.32662	8.4	20.4	4.8	8.2	1	5.2	5.2	1	2.2	1.6	1.6	1.4	2.2	1.6	5	0.8	0	4.8	0.8	1.4	13.6
	2.5895	26	48.6	52	122.4	20.4552	14.5727	12.6	2.6	19.4	28.4	46	74.4	33.2	27	89	23.8	21.4	125.2	65.4	30.2	88.8	5.8	27.6	8.2	58.4	2.28941	2.42146	10	12.2	3.8	5.2	1.8	6.2	6.2	1.2	2.8	2.2	1	1.8	1.6	1.2	2.4	1	0	8	0.2	1.8	13.8
	2.69308	17	33.6	55.6	106.6	17.8651	21.8317	13.2	2	18.4	40.2	20.6	40.6	50.6	32.8	86.2	20	19	91	24.6	35.6	59.8	5.4	17.4	3.6	26.2	2.80389	1.6542	14.2	11.6	3.8	3.2	1	4.2	4.2	2	1.8	1.8	1	1.8	1.4	2.2	2.2	0.2	0	10.4	1.2	1.4	19.6
	2.79666	14.4	22	63.6	117.4	15.0685	23.2666	7.8	3.4	17.2	57.6	17.8	37.8	80.6	38.6	69.2	29.4	28.8	49.8	28.6	36.4	48.4	3	17.8	0.8	16	2.81726	2.74339	13.2	8.6	3.4	1.6	1.8	5.2	5.2	1.4	1.8	1.4	2.2	1.8	1.6	2.2	3.8	0	0.2	14.6	2	0	16.8
	2.90024	9.4	12.6	65.4	109	8.52338	30.3193	17	4.6	21	55.6	12	48.4	111.8	36.4	55.4	46.8	26	32	54.4	39.8	26.4	7.6	12.4	2.4	12.2	2.63066	2.49396	10.6	5.8	3	1.4	1.2	9.2	9.2	1.8	1.2	1.2	2.4	1.4	1.8	1.6	4.8	0	0	13.2	2.2	0.4	15.8
	3.00382	7.4	7.4	72.2	88.8	12.2111	27.2946	17.2	10.2	25.4	56	11.2	14.2	98.2	22	62.6	48.2	38	30.8	48.8	54.6	19.6	3.8	12.2	3.4	22.2	2.74204	2.63186	9.2	6.2	3.2	1.2	1.4	14.4	14.4	1.2	1.6	1.6	1	2	2.2	2	7.4	0	0	14.6	0.8	1.2	12.8
	3.1074	12.2	7.4	53	79.6	17.027	31.313	11	10	25	57.6	13.8	23	77.2	20.2	69.6	46.8	41.2	31.2	35.6	59.8	15	7.4	17.2	4.2	7.2	2.19376	2.60534	4.6	4.2	5.2	1.4	1.2	23.4	23.4	2	1.2	0.8	1	1.6	1	1.4	5.4	0	0	27.2	3.2	0.4	10.8
	3.21098	13.8	8.2	47.2	40.6	18.1813	32.8686	21.2	20.4	23.6	46.2	26.4	15.6	74.4	24.4	65.4	38.6	42	32.4	34	36.2	20.4	11.4	22.6	2.2	11	3.34318	2.96516	4.6	5.6	7.6	1	1	32	32	1	2	1.4	2	1.8	2	2	7.2	0.2	0	31.4	6	0	5.6
	3.31456	11.2	13.4	35.8	26.8	14.5325	30.6907	22	16	20.2	38.6	30.2	14.4	40.8	21.6	65.4	30.2	28.2	36.2	26.8	26.8	8.8	15.8	28.6	2.2	12	2.65347	3.24949	3	3	11.2	1.4	2.4	37.8	37.8	1.2	1.2	1	2	1.8	3.4	2.2	7	1.8	0	42.8	6.8	0	6.4
	3.41814	5.6	28.8	32.2	21	11.1931	22.6008	21.6	6.4	20.6	37.4	17	11	30.8	18.2	50	21.2	26.8	16.4	26.4	20.8	7.2	7.2	37.8	3	9.2	2.61838	2.89046	4.8	2.4	10.4	1.8	1.2	43.2	43.2	1	1.2	1.6	1.4	2.6	3.6	2.2	10.2	0	0	47.8	13.2	0	3.6
	3.52172	9.4	29.2	18.8	23	10.7612	29.3574	29.8	2	26.4	23.8	8.4	20.4	41.4	26	55	31.6	31.8	15.4	15.8	27	8	13	32.4	2.6	4.4	2.47928	3.39703	4	5.6	13	0.8	1.4	40.8	40.8	1.4	1.4	2.4	2.8	2	2.4	2.4	8.4	0	0	47.6	24.8	0	2.2
	3.6253	6.8	25.8	9.4	27.2	17.4213	27.632	26.2	2.2	36	13.6	8.2	40.2	68.2	29	56.2	53	40.6	25.2	15	21.4	13.6	12.2	47	1	11.6	2.51387	3.78376	2.2	4.4	11	1.8	1.4	38.4	38.4	1	2.2	1.6	1.6	1.6	2	1.8	12	0	0	36.2	44.2	0.2	3.2
	3.72888	8	25.6	5.6	24.8	14.4133	16.2914	24.4	5	15.6	8	8.4	63.8	61.2	16	73.6	69.6	35.6	44	24.6	25.8	11.2	24.4	47	1	28.6	2.84682	3.42402	3.8	4	11.2	1.6	1.4	34.6	34.6	1.4	0.8	1.8	2.2	1.6	1.6	1	17.4	0	0	40	57	0.2	2.6
	3.83246	7	14.4	9.2	30.8	20.9717	16.2575	22	4.2	18	6	7.6	86.6	48	15.2	66	90.6	41.4	43	27.6	22	7.8	18	67	2.2	17.4	2.59515	3.75755	5.4	4	8.8	1.4	1.2	40	40	2.2	2.4	3.2	3.2	1.2	2	1.8	27	0	0	35.6	95.2	0.6	3
	3.93604	6.2	10.8	25.4	29	30.739	22.2031	16.8	4.8	10.2	11.2	13.2	87.6	32.8	15.4	66.6	100.4	72	57	46	17.8	6	51.2	69.6	2.2	6.8	2.16992	5.14986	5	4	8	2.4	1	46.6	46.6	1.6	2.6	2	0.6	2	1	1.4	29.2	0	0	34	96.2	1	2
	4.03962	7	20.2	26.4	30.4	26.0459	19.5136	20	3.4	18.4	12.2	14.4	78.2	20.2	16.6	87.2	65.2	61.2	57.8	62.4	22.2	3.2	44.2	71.6	4	5.6	2.68048	4.88006	6.2	7.4	5.8	1.8	1.6	46.6	46.6	1.2	2.4	0.8	2	1.4	1.8	1	38.8	0	0.4	33.6	94.4	0.2	2.6
	4.1432	7.8	14.6	18	37.6	31.4095	17.3486	23.2	3.4	17.8	6.8	6.8	112.8	15.4	39	63.6	66.8	49.6	50	51.8	24.4	3.2	46.2	69	3.2	8.2	3.37	7.13966	10.6	5.4	8.6	2.2	1.2	41.6	41.6	1.2	1.8	1.8	1.8	1.2	1	2	42.8	0.2	0.4	29.8	97.6	1.2	2.8
	4.24678	6.2	15.8	19.4	45.4	16.4182	13.4861	15.4	9	24	7.2	10.4	88	11.6	60.6	56.8	66	40.4	31	41	16	7.8	62.8	53.2	6	6.4	2.86984	17.5224	16	6.8	8.4	2.8	1	45.8	45.8	1.4	1.2	2.2	2.2	1.4	2	2.2	47.2	0.8	0.4	27.8	99.4	2.2	2
	4.35036	8.6	21.8	16.6	51.2	12.8558	13.8985	17.8	9.2	21.2	9	21.2	66.6	14.8	75	47	80	42	37.4	51.2	21.8	11.2	43.2	62.8	4.6	7.2	2.82083	30.8782	18	6.8	10	3.6	1	40.4	40.4	1	3.8	2.2	1.6	1.4	1.4	2.8	51.4	0.8	0.4	28.6	112	1.4	2
	4.45394	8.2	14.6	19.2	46.2	16.4181	13.8513	16.4	9	22.6	3.8	23.8	28.6	24.4	43.8	37.2	113.8	42.2	22.6	55.8	27.4	11.4	32.4	60.8	3.8	1.2	5.05013	52.7383	19.8	9.2	9.2	3.8	1.6	27.2	27.2	3	6.2	2.4	1.6	1.2	0.8	1.2	44.6	1.6	0.2	37.8	107.2	2.8	2
	4.55752	5.2	16.4	22.8	47	17.9253	21.5378	19.4	6	11	5.6	16.6	17.4	27	29.2	31.2	91.6	50.4	37	73.6	22.2	5.4	30.2	60.2	3.8	0	6.75423	61.657	14.6	6.8	12.8	3.4	1	32.4	32.4	2.4	5.6	3.2	1.8	2	1	2.4	50	3.4	0	26	120.2	3.6	2.6
	4.6611	7.6	22.8	20.4	44.6	15.9879	23.7702	16.4	7.2	12.2	7.8	30	20.8	31	25	31.2	62.2	59.4	38.6	58.6	15.6	6	29.2	66.6	2.4	2.8	7.77902	68.5075	12.6	8.4	21.2	4.6	1.8	30	30	3.6	4.6	3.4	2	1.8	1.6	2	61.2	4.6	0	29.6	123.4	11	2.8
	4.76468	6.4	37.6	19	48.4	15.541	37.0377	13.4	8	15.2	9.8	31.6	18.2	36.4	23.2	34.2	38.2	57.2	50.6	52.8	10.4	3.6	19	79.6	1.2	2.6	6.89685	55.2274	8.4	8.4	23.2	5.4	1.4	31.2	31.2	2.2	6.2	4.2	2	2.4	1	1.4	70.4	8.2	0.2	29.8	118.4	11.6	3
	4.86827	4.6	50.4	16.6	49.6	16.7536	47.1262	16.4	7.2	26	8.2	7.4	5.4	36.6	30.8	37.8	27.4	66.2	47	34.6	7.6	5	15.4	75.6	1.8	2.6	9.26105	42.1723	6.4	9.6	25.6	10.6	1	26.8	26.8	4.6	12.6	3.6	2.8	2.8	0.8	1	75.4	18.8	1.2	47	112.8	27.6	2.8
	4.97185	8.6	41.6	16.4	52.6	12.8999	43.9945	15.8	6.6	14.8	14	11.6	6.8	41.8	32	38.8	26.4	81.6	52.2	32.4	10.4	4.6	10.2	60	0.8	3.4	10.7573	44.7777	9.2	11.6	35.4	14.2	1.8	29.4	29.4	5.6	25.6	2.8	4.6	1.4	1.6	1.8	76	33	0.4	48.4	96.8	41	3
	5.07543	11.4	33	15.4	69.4	12.4493	29.4416	6.4	6	8.2	16	21.2	8.2	79.2	19.2	49.6	27.4	59.8	37	21.6	6.6	7.6	20.4	70	3.8	5.6	13.2164	42.0703	5.4	7.2	39.2	19.2	1.2	32.6	32.6	4.4	48	4.8	2.6	1.6	3	2.4	90.8	49.4	0.8	67	106.8	47.4	2.8
	5.17901	7	15.8	19.8	60.2	11.8358	21.0731	7.8	5.2	16.4	14	14.6	6.8	114.6	18.6	48.8	36	64.6	64	25	5.4	6.6	27.8	53.6	2.2	15.6	17.4858	36.0412	5.2	13.4	50.6	27.4	1.4	35	35	8	91.6	8.2	3.4	1.8	0.8	1.6	98.6	61.4	3	96.6	120.2	44.4	3
	5.28259	8.8	21.2	30	67	9.45159	19.9563	9.2	4.6	19.4	18.4	11	16.2	173.8	18.4	43.4	35	64.2	77.8	28.2	12.4	2.6	30.2	45.2	4.8	6.2	20.6335	33.3082	5	9.8	56.6	34.8	1	36.8	36.8	12.2	116.4	6.6	4.4	2.2	1.4	2.4	98.6	53.8	3.4	97.4	123	43	2.2
	5.38617	13.4	27.4	31.8	65.4	16.6185	34.9653	5.8	3.2	24.6	17.6	2	23	163.4	23.2	63.6	38.6	72.2	84.4	23.2	13.6	8.4	15.8	42	2.6	4	35.1787	35.82	6.4	9.6	52.8	39.6	2.6	46.2	46.2	16.8	99.8	9.4	7.6	2	2.2	3.4	97.2	51.8	3.2	116.4	124.8	36	3.2
	5.48975	7.8	46	34.2	84.6	26.5326	32.9758	7.2	4.6	24.4	17.6	1.6	40	150	20.8	65.8	36.2	104.4	61.8	26.2	14	7.8	14.8	22.6	2.8	1.2	55.0392	39.0025	4.6	8.6	59.6	52	0.6	39.2	39.2	38.6	79	8.6	6.8	1.2	1.8	2.4	92.2	48.6	10.8	123	127	43.6	4.4
	5.59333	13.4	53.2	35.2	67	20.0771	33.076	5.2	4	30	13.2	2.8	32	90.6	19.2	63.8	45	93.8	41	33.6	15	4.6	27.2	16.6	2.6	7	75.6268	37.9714	4.8	11.4	73.6	50.8	1	32	32	57.6	59.6	12.4	10.8	1.4	4	2	82.8	58.6	25.4	93	126.8	39.2	2.8
	5.69691	8.4	47	33.8	51	17.5827	44.6649	6	4.8	21.6	9.4	17.8	15	95.8	25.4	40.4	55.4	60.2	28	45.2	9	11	18.6	18.4	3.4	8.2	97.2857	34.909	6.6	18.6	79.6	47	2.8	26.4	26.4	90.6	52	24.2	22	2	3.2	4	71.6	59.6	31.4	92.4	126.2	33	5
	5.80049	6	22	29.8	33.6	13.9877	37.286	6.2	4.2	18.8	9.4	8	17.6	74.4	28.8	36.8	44	39.4	47.8	49	9.6	16.8	14.8	27	2	4.4	102.104	37.7169	8.6	30	74.6	45.6	2.4	26.6	26.6	90.8	53.4	26.2	50.6	1.8	2.4	2.4	54.8	70.8	44	108.8	109	24.2	4.6
	5.90407	4.4	10.6	30.4	22.2	14.168	16.2336	5.2	4.8	29.2	10.4	5	3.8	54.8	29.6	29.8	35	31.8	75	57.4	10.8	10.8	16.6	21	3.2	10.2	96.263	38.131	6.2	45.2	89.2	36.4	2.4	28.6	28.6	109.4	58	57.2	86.8	2.2	3.2	4.4	39.6	77	48.8	104.6	101	16.6	7.4
	6.00765	4.6	9.6	28.4	34	9.14212	11.9979	8	3	39.4	7.6	12.4	10.6	30.2	26.4	25.8	28.8	26.4	67.6	49.2	11.8	8.4	10.4	18.4	3	5.4	91.99	45.0285	10.6	65.6	89	29.2	1.8	23.4	23.4	103	51.6	66	97.8	4.8	5	10.8	42	76.8	41	106	81.2	20.2	7.2
	6.11123	7.6	7.6	26.4	33.6	6.83762	17.2671	8	2.4	33.6	8	10.8	24.4	27.8	30.6	24	23.6	28.4	47.4	40.2	5.2	18.4	10.2	8.2	3.8	2.4	67.7176	47.7735	12.8	82	80.8	26	3.2	17.8	17.8	104.6	58.4	68	89.6	2.8	3.4	27.8	33.4	72	38	105.8	84	17.6	11
	6.21481	8.2	8.4	26.4	33.4	4.1016	19.5512	4.4	5	28	7	11.2	12.6	25.8	30.8	32.2	23.6	33.6	43.8	30.8	4.6	16.4	10.4	12	3.8	1.4	58.3855	45.9277	19.8	95.8	91	26.2	3.6	26.8	26.8	106.6	63.6	77.2	70.8	3.6	5.4	59.4	35.6	79.2	34.6	111.2	70.2	18	11
	6.31839	10.4	10	31.2	34.6	8.22465	21.4845	8.2	5.4	36.2	9.4	15.2	4	22.8	16.6	41.6	32.8	33.6	50.4	46.2	5.8	3.6	14	9.4	3.6	0	53.6426	44.2121	29.2	90.8	82.2	29.4	4.8	24.6	24.6	98.2	47	75	54.2	4	6.2	80.8	34	75.2	41.6	118.4	66.8	20	18
	6.42197	19.8	8.6	33.8	39	11.6857	9.74556	5	3	31.4	6.8	6.8	4.4	3.4	8.8	29.8	18.8	38.8	39.4	46.2	4.2	6	9.2	2.4	2.8	0	58.6969	43.3148	43	112	80.8	28	5.4	31.6	31.6	95.6	50.6	61	60.6	7	8	58.4	40	65.2	59.8	126.2	63.6	19	39
	6.52555	21	9.8	23	38.8	6.57381	15.0775	6.8	4.4	18.8	6.8	21	7.6	13.6	6	27.6	14	36.8	24.6	47.8	5.2	2.8	15.8	2	4.4	1.6	64.4171	48.47	63.8	108.4	85.8	39.4	5	33.6	33.6	102.4	43	68.2	48.4	7.2	11	49.4	43.2	79	57.8	133.2	66.4	21.4	69.6
	6.62913	25.6	6.6	17.8	34.8	9.14718	23.991	5	2.4	18.6	7.6	23.8	17.4	16.4	6	25	15.6	43.2	19.4	35.4	6.4	7	4.8	4	2.6	4.2	65.9678	45.6695	67.8	103.4	65	53.2	6.4	42.2	42.2	104.6	53.8	53.6	44	9.6	26.4	45	42.6	74.2	46	131.4	75.6	22.8	98.8
	6.73271	20.8	12.2	13.8	32	11.5025	20.5491	3.6	5	15.2	8.2	5.2	13.2	6.6	14	38.8	22.4	50.4	15.4	36	4	4.2	2.8	2.2	4.4	1	66.3894	51.6603	75.4	115.8	66.8	53	6.8	52.4	52.4	101.8	59	51.2	50	17.2	43.6	34	42.4	64	34.2	133.2	90.8	28.6	139
	6.83629	18	10.2	10.6	40.8	4.5544	14.2254	3.6	5	19	8	1.6	20.4	4.8	8.8	33	23.6	46.2	18.4	13.2	3.6	2.2	7.2	1.6	2.8	3.8	83.7557	44.4815	68.2	121	68.8	50.8	13	66.2	66.2	98.4	38.8	56.2	43.6	39	70.6	29.2	36.6	57.8	34.4	121.8	89.2	42.2	161.6
[truncated: 125 more rows]
[truncated: 271 more columns]

## Sheet: Fig. 8
Fig. 8a	Correlation of peripheral Tfn signal intensity with metastatic capacity.
[truncated: 597 more rows]

[truncated: 5 more sheets: Supplementary Fig. 1, Supplementary Fig. 2, Supplementary Fig. 4, Supplementary Fig. 5, Supplementary Fig. 6]
